# Supplementary material for: Highly Selective Adsorption of Fluorinated Gases by Porous Organic Cages – Effects of Fluorinated Side‐Chains
Source: Adv Mater. 2025 Nov 21;38(7):e16358. doi: 10.1002/adma.202516358 (PMC12862739; doi:10.1002/adma.202516358)
Supplement: Supplementary file 2 — Supporting Information [file ADMA-38-e16358-s001.zip]

Archive with 1 entries (1 files):
- SVE selective cages.cif
