# Supplementary material for: Highly Selective Adsorption of Fluorinated Gases by Porous Organic Cages – Effects of Fluorinated Side‐Chains
Source: Adv Mater. 2025 Nov 21;38(7):e16358. doi: 10.1002/adma.202516358 (PMC12862739; doi:10.1002/adma.202516358)
Supplement: Supplementary file 2 — Supporting Information [file ADMA-38-e16358-s001.zip › SVE selective cages.cif]

data_GLOBAL

# 1. SUBMISSION DETAILS

_publ_contact_author_name  'Mastalerz, Michael'
_publ_contact_author_address
;
        Organisch-Chemisches Institut
        Universit\"at Heidelberg
        Im Neuenheimer Feld 270
        D-69120 Heidelberg
        Germany
;
_publ_contact_author_phone      '049 6221-54-6207'
_publ_contact_author_fax        '049 6221 54-4205'
_publ_contact_author_email      'michael.mastalerz@oci.uni-heidelberg.de'
_publ_requested_journal         'RSC Energy and Environmental Science'
_publ_requested_coeditor_name     ?

_publ_contact_letter
;
  paper to be submitted for publication in RSC Energy and Environmental Science
;

#====================================================================

# 3. TITLE AND AUTHOR LIST

_publ_section_title
;
 Highly Selective Adsorption of Fluorinated Gases by Porous Organic Cages 
 and the Effects of Fluorinated Side-Chains
;


loop_
 _publ_author_name
 _publ_author_address
       'Ke Tian'
;       Organisch-Chemisches Institut
        Universit\"at Heidelberg
        Im Neuenheimer Feld 270
        69120 Heidelberg
        Germany
;
       'Sven Michael Elbert'
;       Organisch-Chemisches Institut
        Universit\"at Heidelberg
        Im Neuenheimer Feld 270
        69120 Heidelberg
        Germany
;
       'Wen-Shan Zhang'
;       Organisch-Chemisches Institut
        Universit\"at Heidelberg
        Im Neuenheimer Feld 270
        69120 Heidelberg
        Germany
;
       'Anjana Kunhumbadukka Othayoth'
;       Organisch-Chemisches Institut
        Universit\"at Heidelberg
        Im Neuenheimer Feld 270
        69120 Heidelberg
        Germany
;
       'Frank Rominger'
;       Organisch-Chemisches Institut
        Universit\"at Heidelberg
        Im Neuenheimer Feld 270
        69120 Heidelberg
        Germany
;
       'Rasmus R. Schr\"oder'
;       Bioquant
        Universit\"at Heidelberg
        Im Neuenheimer Feld 267
        69120 Heidelberg
        Germany
;
       'Michael Mastalerz'
;       Organisch-Chemisches Institut
        Universit\"at Heidelberg
        Im Neuenheimer Feld 270
        69120 Heidelberg
        Germany
;

#==================================================================

 
data_tik15 
  
_audit_creation_method            'SHELXL-2018/3' 
_shelx_SHELXL_version_number      '2018/3' 
_chemical_name_systematic         ? 
_chemical_name_common             'CF3-cage in manuscript' 
_chemical_melting_point           ? 
_chemical_formula_moiety          ? 
_chemical_formula_sum 
 'C106 H58 F18 N6 O6' 
_chemical_formula_weight          1853.58 
  
loop_ 
 _atom_type_symbol 
 _atom_type_description 
 _atom_type_scat_dispersion_real 
 _atom_type_scat_dispersion_imag 
 _atom_type_scat_source 
 'C'  'C'   0.0181   0.0091 
 'International Tables Vol C Tables 4.2.6.8 and 6.1.1.4' 
 'H'  'H'   0.0000   0.0000 
 'International Tables Vol C Tables 4.2.6.8 and 6.1.1.4' 
 'N'  'N'   0.0311   0.0180 
 'International Tables Vol C Tables 4.2.6.8 and 6.1.1.4' 
 'O'  'O'   0.0492   0.0322 
 'International Tables Vol C Tables 4.2.6.8 and 6.1.1.4' 
 'F'  'F'   0.0727   0.0534 
 'International Tables Vol C Tables 4.2.6.8 and 6.1.1.4' 
  
_space_group_crystal_system       trigonal 
_space_group_IT_number            161 
_space_group_name_H-M_alt         'R 3 c :H' 
_space_group_name_Hall            'R 3 -2"c' 
  
_shelx_space_group_comment 
; 
The symmetry employed for this shelxl refinement is uniquely defined 
by the following loop, which should always be used as a source of 
symmetry information in preference to the above space-group names. 
They are only intended as comments. 
; 
  
loop_ 
 _space_group_symop_operation_xyz 
 'x, y, z' 
 '-y, x-y, z' 
 '-x+y, -x, z' 
 '-y, -x, z+1/2' 
 '-x+y, y, z+1/2' 
 'x, x-y, z+1/2' 
 'x+2/3, y+1/3, z+1/3' 
 '-y+2/3, x-y+1/3, z+1/3' 
 '-x+y+2/3, -x+1/3, z+1/3' 
 '-y+2/3, -x+1/3, z+5/6' 
 '-x+y+2/3, y+1/3, z+5/6' 
 'x+2/3, x-y+1/3, z+5/6' 
 'x+1/3, y+2/3, z+2/3' 
 '-y+1/3, x-y+2/3, z+2/3' 
 '-x+y+1/3, -x+2/3, z+2/3' 
 '-y+1/3, -x+2/3, z+7/6' 
 '-x+y+1/3, y+2/3, z+7/6' 
 'x+1/3, x-y+2/3, z+7/6' 
  
_cell_length_a                    19.3976(2) 
_cell_length_b                    19.3976(2) 
_cell_length_c                    60.9238(14) 
_cell_angle_alpha                 90 
_cell_angle_beta                  90 
_cell_angle_gamma                 120 
_cell_volume                      19852.4(6) 
_cell_formula_units_Z             6 
_cell_measurement_temperature     200(2) 
_cell_measurement_reflns_used     32794 
_cell_measurement_theta_min       3.00 
_cell_measurement_theta_max       69.84 
  
_exptl_crystal_description        cuboid 
_exptl_crystal_colour             orange 
_exptl_crystal_density_meas       ? 
_exptl_crystal_density_method     ? 
_exptl_crystal_density_diffrn     0.930 
_exptl_crystal_F_000              5676 
_exptl_transmission_factor_min    ? 
_exptl_transmission_factor_max    ? 
_exptl_crystal_size_max           0.140 
_exptl_crystal_size_mid           0.102 
_exptl_crystal_size_min           0.071 
_exptl_absorpt_coefficient_mu     0.647 
_shelx_estimated_absorpt_T_min    0.915 
_shelx_estimated_absorpt_T_max    0.956 
_exptl_absorpt_correction_type    multi-scan 
_exptl_absorpt_correction_T_min   0.774 
_exptl_absorpt_correction_T_max   1.376 
_exptl_absorpt_process_details    'STOE X-AREA LANA'
_exptl_absorpt_special_details    'X-Area LANA 1.70.0.0 (STOE, 2017)' 
_diffrn_ambient_temperature       200(2) 
_diffrn_radiation_wavelength      1.54178 
_diffrn_radiation_type            CuK\a 
_diffrn_source                    'Genix3D Cu HF' 
_diffrn_measurement_device_type   'STOE Stadivari' 
_diffrn_measurement_method        'rotation method, \w scans' 
_diffrn_detector_area_resol_mean  5.81 
_diffrn_reflns_number             25240 
_diffrn_reflns_av_unetI/netI      0.0160 
_diffrn_reflns_av_R_equivalents   0.0241 
_diffrn_reflns_limit_h_min        -19 
_diffrn_reflns_limit_h_max        20 
_diffrn_reflns_limit_k_min        -23 
_diffrn_reflns_limit_k_max        16 
_diffrn_reflns_limit_l_min        -51 
_diffrn_reflns_limit_l_max        72 
_diffrn_reflns_theta_min          3.917 
_diffrn_reflns_theta_max          69.228 
_diffrn_reflns_theta_full         67.679 
_diffrn_measured_fraction_theta_max   0.978 
_diffrn_measured_fraction_theta_full  0.986 
_diffrn_reflns_Laue_measured_fraction_max    0.978 
_diffrn_reflns_Laue_measured_fraction_full   0.986 
_diffrn_reflns_point_group_measured_fraction_max   0.717 
_diffrn_reflns_point_group_measured_fraction_full  0.728 
_reflns_number_total              5921 
_reflns_number_gt                 4801 
_reflns_threshold_expression      'I > 2\s(I)' 
_reflns_Friedel_coverage          0.465 
_reflns_Friedel_fraction_max      0.456 
_reflns_Friedel_fraction_full     0.470 
  
_reflns_special_details 
; 
 Reflections were merged by SHELXL according to the crystal 
 class for the calculation of statistics and refinement. 
  
 Structure factors included contributions from the .fab file. 
  
 _reflns_Friedel_fraction is defined as the number of unique 
 Friedel pairs measured divided by the number that would be 
 possible theoretically, ignoring centric projections and 
 systematic absences. 
; 
  
_computing_data_collection        'X-Area Pilatus3_SV 1.31.170.0 (STOE, 2020)' 
_computing_cell_refinement        'X-Area Recipe 1.36.0.0 (STOE, 2020)' 
_computing_data_reduction         'X-Area Integrate 1.78.3.0 (STOE, 2020)' 
_computing_structure_solution     'SHELXT 2018/2 (Sheldrick, 2018)' 
_computing_structure_refinement 'SHELXL-2018/3 (Sheldrick, 2018)' 
_computing_molecular_graphics     'Bruker SHELXTL' 
_computing_publication_material   'Bruker SHELXTL' 
_refine_special_details           ? 
_refine_ls_structure_factor_coef  Fsqd 
_refine_ls_matrix_type            full 
_refine_ls_weighting_scheme       calc 
_refine_ls_weighting_details 
'w=1/[\s^2^(Fo^2^)+(0.0696P)^2^+13.6180P] where P=(Fo^2^+2Fc^2^)/3' 
_atom_sites_solution_primary      ? 
_atom_sites_solution_secondary    ? 
_atom_sites_solution_hydrogens    geom 
_refine_ls_hydrogen_treatment     constr 
_refine_ls_extinction_method      none 
_refine_ls_extinction_coef        . 
_refine_ls_abs_structure_details 
; 
 Flack x determined using 1382 quotients [(I+)-(I-)]/[(I+)+(I-)] 
 (Parsons, Flack and Wagner, Acta Cryst. B69 (2013) 249-259). 
; 
_refine_ls_abs_structure_Flack    0.51(8) 
_chemical_absolute_configuration  ? 
_refine_ls_number_reflns          5921 
_refine_ls_number_parameters      411 
_refine_ls_number_restraints      445 
_refine_ls_R_factor_all           0.0591 
_refine_ls_R_factor_gt            0.0462 
_refine_ls_wR_factor_ref          0.1369 
_refine_ls_wR_factor_gt           0.1233 
_refine_ls_goodness_of_fit_ref    1.059 
_refine_ls_restrained_S_all       1.047 
_refine_ls_shift/su_max           0.001 
_refine_ls_shift/su_mean          0.000 
  
loop_ 
 _atom_site_label 
 _atom_site_type_symbol 
 _atom_site_fract_x 
 _atom_site_fract_y 
 _atom_site_fract_z 
 _atom_site_U_iso_or_equiv 
 _atom_site_adp_type 
 _atom_site_occupancy 
 _atom_site_site_symmetry_order 
 _atom_site_calc_flag 
 _atom_site_refinement_flags_posn 
 _atom_site_refinement_flags_adp 
 _atom_site_refinement_flags_occupancy 
 _atom_site_disorder_assembly 
 _atom_site_disorder_group 
C1 C 1.000000 1.000000 0.60710(14) 0.0503(18) Uani 1 3 d S T P . . 
H1 H 1.000001 1.000002 0.590684 0.060 Uiso 1 3 calc R U P . . 
C2 C 1.000000 1.000000 0.64938(13) 0.0461(16) Uani 1 3 d S T P . . 
H2 H 1.000004 1.000004 0.665798 0.055 Uiso 1 3 calc R U P . . 
C3 C 1.000000 1.000000 0.39119(12) 0.0362(14) Uani 1 3 d S T P . . 
H3 H 0.999999 0.999999 0.407606 0.043 Uiso 1 3 calc R U P . . 
C4 C 1.000000 1.000000 0.34802(13) 0.0435(15) Uani 1 3 d S T P . . 
H4 H 0.999997 0.999996 0.331608 0.052 Uiso 1 3 calc R U P . . 
C11 C 0.9200(2) 0.9429(2) 0.61667(7) 0.0402(9) Uani 1 1 d . . . . . 
C12 C 0.8494(2) 0.8924(2) 0.60507(8) 0.0461(10) Uani 1 1 d . . . . . 
H12 H 0.849182 0.894034 0.589490 0.055 Uiso 1 1 calc R U . . . 
C13 C 0.7817(3) 0.8412(3) 0.61607(8) 0.0499(10) Uani 1 1 d . . . . . 
C14 C 0.7819(2) 0.8413(2) 0.63956(8) 0.0491(10) Uani 1 1 d . . . . . 
H14 H 0.734717 0.807013 0.647466 0.059 Uiso 1 1 calc R U . . . 
C15 C 0.8513(3) 0.8918(3) 0.65059(8) 0.0489(10) Uani 1 1 d . . . . . 
H15 H 0.851350 0.892196 0.666188 0.059 Uiso 1 1 calc R U . . . 
C16 C 0.9172(2) 0.9391(2) 0.64005(7) 0.0407(9) Uani 1 1 d . . . . . 
N17 N 0.7092(2) 0.7887(2) 0.60597(7) 0.0514(9) Uani 1 1 d . . . . . 
C21 C 0.5693(3) 0.6206(3) 0.54414(9) 0.0549(11) Uani 1 1 d . . . . . 
C22 C 0.6363(3) 0.6752(3) 0.55513(10) 0.0616(13) Uani 1 1 d . . . . . 
H22 H 0.686349 0.694082 0.548146 0.074 Uiso 1 1 calc R U . . . 
C23 C 0.6355(2) 0.7038(3) 0.57523(9) 0.0557(11) Uani 1 1 d . . . . . 
C24 C 0.5614(3) 0.6741(3) 0.58668(9) 0.0568(11) Uani 1 1 d . . . . . 
C25 C 0.4915(3) 0.6152(3) 0.57612(10) 0.0603(12) Uani 1 1 d . . . . . 
H25 H 0.441581 0.593418 0.583379 0.072 Uiso 1 1 calc R U . . . 
C26 C 0.4958(3) 0.5893(3) 0.55534(10) 0.0597(13) Uani 1 1 d . . . . . 
H26 H 0.448501 0.549738 0.548431 0.072 Uiso 1 1 calc R U . . . 
C27 C 0.7091(3) 0.7623(3) 0.58631(9) 0.0568(12) Uani 1 1 d . . . . . 
H27 H 0.758355 0.781571 0.578849 0.068 Uiso 1 1 calc R U . . . 
O28 O 0.55278(19) 0.6996(2) 0.60605(6) 0.0696(10) Uani 1 1 d . . . . . 
H28 H 0.596761 0.737542 0.610190 0.104 Uiso 1 1 calc R U . . . 
C31 C 0.5746(3) 0.5966(3) 0.52161(9) 0.0562(11) Uani 1 1 d D . . . . 
C32 C 0.5443(3) 0.6217(3) 0.50546(10) 0.0741(16) Uani 1 1 d D . . . . 
H32 H 0.517768 0.649961 0.509310 0.089 Uiso 1 1 calc R U . . . 
C33 C 0.5510(3) 0.6072(3) 0.48341(9) 0.0642(12) Uani 1 1 d D . . . . 
C34 C 0.5070(4) 0.6279(5) 0.46766(11) 0.1000(19) Uani 1 1 d D . . . . 
F1 F 0.4474(2) 0.6355(3) 0.47508(7) 0.1197(13) Uani 1 1 d D . . . . 
F2 F 0.5546(3) 0.6967(5) 0.45903(13) 0.201(3) Uani 1 1 d D . . . . 
F3 F 0.4848(4) 0.5891(5) 0.44899(8) 0.189(3) Uani 1 1 d D . . . . 
C35 C 0.5974(3) 0.5734(3) 0.47695(9) 0.0626(12) Uani 1 1 d D . . . . 
C36 C 0.6184(4) 0.5404(3) 0.49316(10) 0.0751(15) Uani 1 1 d D . . . . 
H36 H 0.638084 0.505995 0.489258 0.090 Uiso 1 1 calc R U . . . 
C37 C 0.6128(4) 0.5543(4) 0.51554(10) 0.0828(17) Uani 1 1 d D . . . . 
C38 C 0.6466(6) 0.5238(6) 0.53309(13) 0.141(3) Uani 1 1 d D . . . . 
F4 F 0.7169(5) 0.5782(6) 0.54030(12) 0.227(4) Uani 1 1 d D . . . . 
F5 F 0.6578(4) 0.4681(4) 0.52400(7) 0.202(3) Uani 1 1 d D . . . . 
F6 F 0.5943(6) 0.4882(5) 0.54859(10) 0.231(4) Uani 1 1 d D . . . . 
C41 C 0.6199(3) 0.5697(3) 0.45315(9) 0.0594(13) Uani 1 1 d . . . . . 
C42 C 0.6772(3) 0.6388(3) 0.44291(9) 0.0584(12) Uani 1 1 d . . . . . 
H42 H 0.698466 0.688807 0.450119 0.070 Uiso 1 1 calc R U . . . 
C43 C 0.7038(3) 0.6337(3) 0.42129(9) 0.0543(11) Uani 1 1 d . . . . . 
C44 C 0.6734(3) 0.5598(3) 0.41168(9) 0.0545(11) Uani 1 1 d . . . . . 
C45 C 0.6176(3) 0.4935(3) 0.42245(10) 0.0644(13) Uani 1 1 d . . . . . 
H45 H 0.595815 0.443015 0.415487 0.077 Uiso 1 1 calc R U . . . 
C46 C 0.5930(3) 0.4982(3) 0.44275(9) 0.0607(12) Uani 1 1 d . . . . . 
H46 H 0.555988 0.450709 0.450068 0.073 Uiso 1 1 calc R U . . . 
C47 C 0.7605(3) 0.7079(3) 0.41080(10) 0.0587(12) Uani 1 1 d . . . . . 
H47 H 0.778523 0.757038 0.418251 0.070 Uiso 1 1 calc R U . . . 
O48 O 0.6993(2) 0.5547(2) 0.39113(6) 0.0703(10) Uani 1 1 d . . . . . 
H48 H 0.722992 0.600075 0.385360 0.105 Uiso 1 1 calc R U . . . 
C51 C 0.9401(2) 0.9187(2) 0.38117(8) 0.0453(10) Uani 1 1 d . . . . . 
C52 C 0.8935(2) 0.8526(2) 0.39301(8) 0.0462(10) Uani 1 1 d . . . . . 
H52 H 0.895300 0.852947 0.408594 0.055 Uiso 1 1 calc R U . . . 
C53 C 0.8406(2) 0.7807(2) 0.38085(8) 0.0469(10) Uani 1 1 d . . . . . 
C54 C 0.8403(3) 0.7814(3) 0.35908(9) 0.0595(12) Uani 1 1 d . . . . . 
H54 H 0.805953 0.733194 0.351620 0.071 Uiso 1 1 calc R U . . . 
C55 C 0.8881(2) 0.8496(2) 0.34645(8) 0.0503(11) Uani 1 1 d . . . . . 
H55 H 0.885450 0.848795 0.330877 0.060 Uiso 1 1 calc R U . . . 
C56 C 0.9420(2) 0.9218(2) 0.35852(7) 0.0463(10) Uani 1 1 d . . . . . 
N57 N 0.7858(2) 0.7072(2) 0.39188(7) 0.0565(10) Uani 1 1 d . . . . . 
  
loop_ 
 _atom_site_aniso_label 
 _atom_site_aniso_U_11 
 _atom_site_aniso_U_22 
 _atom_site_aniso_U_33 
 _atom_site_aniso_U_23 
 _atom_site_aniso_U_13 
 _atom_site_aniso_U_12 
C1 0.050(3) 0.050(3) 0.052(5) 0.000 0.000 0.0248(13) 
C2 0.045(2) 0.045(2) 0.048(4) 0.000 0.000 0.0225(11) 
C3 0.0319(19) 0.0319(19) 0.045(4) 0.000 0.000 0.0160(9) 
C4 0.043(2) 0.043(2) 0.045(4) 0.000 0.000 0.0214(11) 
C11 0.049(2) 0.043(2) 0.042(2) 0.0020(17) -0.0059(17) 0.0331(18) 
C12 0.044(2) 0.048(2) 0.053(3) 0.0020(19) -0.0045(18) 0.0275(18) 
C13 0.045(2) 0.042(2) 0.058(3) 0.0023(19) -0.0091(19) 0.0182(19) 
C14 0.038(2) 0.049(2) 0.059(3) 0.004(2) 0.0123(18) 0.0206(19) 
C15 0.053(2) 0.048(2) 0.047(2) 0.0048(19) -0.0026(19) 0.0263(19) 
C16 0.041(2) 0.045(2) 0.043(2) 0.0018(17) -0.0020(17) 0.0268(18) 
N17 0.0374(17) 0.0445(19) 0.070(3) 0.0044(17) -0.0075(17) 0.0187(15) 
C21 0.044(2) 0.055(3) 0.072(3) -0.004(2) -0.003(2) 0.029(2) 
C22 0.051(3) 0.059(3) 0.076(3) -0.001(2) -0.003(2) 0.029(2) 
C23 0.036(2) 0.054(2) 0.075(3) 0.005(2) -0.002(2) 0.021(2) 
C24 0.041(2) 0.050(3) 0.075(3) -0.009(2) -0.003(2) 0.020(2) 
C25 0.034(2) 0.063(3) 0.080(3) -0.009(2) -0.003(2) 0.021(2) 
C26 0.042(2) 0.042(2) 0.092(4) -0.020(2) -0.001(2) 0.0179(19) 
C27 0.044(2) 0.057(3) 0.065(3) -0.002(2) -0.005(2) 0.022(2) 
O28 0.0392(17) 0.080(2) 0.079(3) -0.018(2) -0.0076(16) 0.0220(17) 
C31 0.043(2) 0.049(2) 0.082(3) -0.010(2) -0.003(2) 0.027(2) 
C32 0.080(4) 0.075(3) 0.092(4) -0.034(3) -0.032(3) 0.057(3) 
C33 0.055(3) 0.057(3) 0.082(3) -0.012(2) -0.008(2) 0.029(2) 
C34 0.115(4) 0.157(6) 0.070(3) 0.002(4) 0.007(3) 0.100(4) 
F1 0.100(2) 0.201(4) 0.110(3) -0.043(3) -0.0241(19) 0.114(3) 
F2 0.148(4) 0.270(6) 0.233(6) 0.141(6) 0.024(4) 0.140(4) 
F3 0.214(5) 0.380(9) 0.107(3) -0.097(5) -0.071(4) 0.249(6) 
C35 0.052(3) 0.047(3) 0.081(4) -0.006(2) 0.007(2) 0.019(2) 
C36 0.088(4) 0.068(3) 0.087(4) 0.012(3) 0.030(3) 0.052(3) 
C37 0.104(4) 0.100(4) 0.083(3) 0.023(3) 0.037(3) 0.080(4) 
C38 0.212(7) 0.214(8) 0.119(6) 0.072(5) 0.076(5) 0.197(7) 
F4 0.234(6) 0.405(10) 0.183(6) 0.008(6) -0.036(5) 0.265(7) 
F5 0.399(8) 0.312(6) 0.103(3) 0.095(4) 0.115(4) 0.332(7) 
F6 0.435(10) 0.314(8) 0.142(4) 0.136(5) 0.174(6) 0.335(8) 
C41 0.049(3) 0.048(2) 0.081(4) 0.005(2) 0.014(2) 0.024(2) 
C42 0.053(3) 0.038(2) 0.075(3) 0.000(2) 0.007(2) 0.016(2) 
C43 0.040(2) 0.046(2) 0.075(3) 0.008(2) 0.007(2) 0.0205(19) 
C44 0.055(3) 0.047(2) 0.074(3) 0.009(2) 0.007(2) 0.035(2) 
C45 0.056(3) 0.044(2) 0.094(4) 0.001(2) 0.016(3) 0.026(2) 
C46 0.071(3) 0.043(2) 0.074(3) 0.010(2) 0.007(2) 0.032(2) 
C47 0.048(2) 0.042(2) 0.080(4) 0.007(2) -0.001(2) 0.018(2) 
O48 0.073(2) 0.054(2) 0.085(3) 0.0080(18) 0.0229(19) 0.0321(18) 
C51 0.033(2) 0.0309(18) 0.063(3) -0.0060(18) -0.0025(18) 0.0093(15) 
C52 0.037(2) 0.047(2) 0.056(3) 0.0011(19) -0.0033(18) 0.0222(18) 
C53 0.039(2) 0.0311(19) 0.073(3) -0.0004(19) -0.007(2) 0.0188(17) 
C54 0.050(3) 0.045(2) 0.075(3) 0.004(2) -0.014(2) 0.017(2) 
C55 0.046(2) 0.042(2) 0.059(3) -0.0114(18) -0.012(2) 0.0181(18) 
C56 0.033(2) 0.039(2) 0.060(3) -0.0053(19) -0.0075(18) 0.0134(16) 
N57 0.043(2) 0.045(2) 0.076(3) 0.0079(19) -0.0001(19) 0.0182(17) 
  
_geom_special_details 
; 
 All esds (except the esd in the dihedral angle between two l.s. planes) 
 are estimated using the full covariance matrix.  The cell esds are taken 
 into account individually in the estimation of esds in distances, angles 
 and torsion angles; correlations between esds in cell parameters are only 
 used when they are defined by crystal symmetry.  An approximate (isotropic) 
 treatment of cell esds is used for estimating esds involving l.s. planes. 
; 
  
loop_ 
 _geom_bond_atom_site_label_1 
 _geom_bond_atom_site_label_2 
 _geom_bond_distance 
 _geom_bond_site_symmetry_2 
 _geom_bond_publ_flag 
C1 C11 1.502(5) 3_675 ? 
C1 C11 1.502(5) . ? 
C1 C11 1.502(5) 2_765 ? 
C1 H1 1.0000 . ? 
C2 C16 1.549(5) . ? 
C2 C16 1.549(5) 3_675 ? 
C2 C16 1.550(5) 2_765 ? 
C2 H2 1.0000 . ? 
C3 C51 1.542(5) 2_765 ? 
C3 C51 1.542(5) 3_675 ? 
C3 C51 1.542(5) . ? 
C3 H3 1.0000 . ? 
C4 C56 1.506(5) 2_765 ? 
C4 C56 1.506(5) 3_675 ? 
C4 C56 1.506(5) . ? 
C4 H4 1.0000 . ? 
C11 C12 1.411(6) . ? 
C11 C16 1.426(5) . ? 
C12 C13 1.362(6) . ? 
C12 H12 0.9500 . ? 
C13 N17 1.400(6) . ? 
C13 C14 1.431(6) . ? 
C14 C15 1.381(6) . ? 
C14 H14 0.9500 . ? 
C15 C16 1.310(6) . ? 
C15 H15 0.9500 . ? 
N17 C27 1.302(6) . ? 
C21 C22 1.372(7) . ? 
C21 C26 1.416(7) . ? 
C21 C31 1.470(7) . ? 
C22 C23 1.348(7) . ? 
C22 H22 0.9500 . ? 
C23 C24 1.434(6) . ? 
C23 C27 1.471(7) . ? 
C24 O28 1.322(6) . ? 
C24 C25 1.417(7) . ? 
C25 C26 1.380(8) . ? 
C25 H25 0.9500 . ? 
C26 H26 0.9500 . ? 
C27 H27 0.9500 . ? 
O28 H28 0.8400 . ? 
C31 C32 1.356(7) . ? 
C31 C37 1.401(6) . ? 
C32 C33 1.392(7) . ? 
C32 H32 0.9500 . ? 
C33 C35 1.409(6) . ? 
C33 C34 1.467(7) . ? 
C34 F2 1.294(8) . ? 
C34 F3 1.312(8) . ? 
C34 F1 1.315(6) . ? 
C35 C36 1.346(7) . ? 
C35 C41 1.527(7) . ? 
C36 C37 1.405(7) . ? 
C36 H36 0.9500 . ? 
C37 C38 1.521(9) . ? 
C38 F6 1.302(8) . ? 
C38 F4 1.314(11) . ? 
C38 F5 1.324(8) . ? 
C41 C46 1.368(7) . ? 
C41 C42 1.391(7) . ? 
C42 C43 1.436(7) . ? 
C42 H42 0.9500 . ? 
C43 C44 1.378(6) . ? 
C43 C47 1.451(6) . ? 
C44 C45 1.366(7) . ? 
C44 O48 1.372(6) . ? 
C45 C46 1.345(8) . ? 
C45 H45 0.9500 . ? 
C46 H46 0.9500 . ? 
C47 N57 1.255(7) . ? 
C47 H47 0.9500 . ? 
O48 H48 0.8400 . ? 
C51 C52 1.350(6) . ? 
C51 C56 1.381(6) . ? 
C52 C53 1.454(6) . ? 
C52 H52 0.9500 . ? 
C53 C54 1.326(7) . ? 
C53 N57 1.449(6) . ? 
C54 C55 1.405(7) . ? 
C54 H54 0.9500 . ? 
C55 C56 1.459(6) . ? 
C55 H55 0.9500 . ? 
  
loop_ 
 _geom_angle_atom_site_label_1 
 _geom_angle_atom_site_label_2 
 _geom_angle_atom_site_label_3 
 _geom_angle 
 _geom_angle_site_symmetry_1 
 _geom_angle_site_symmetry_3 
 _geom_angle_publ_flag 
C11 C1 C11 105.9(4) 3_675 . ? 
C11 C1 C11 105.9(4) 3_675 2_765 ? 
C11 C1 C11 105.9(4) . 2_765 ? 
C11 C1 H1 112.8 3_675 . ? 
C11 C1 H1 112.8 . . ? 
C11 C1 H1 112.8 2_765 . ? 
C16 C2 C16 107.3(3) . 3_675 ? 
C16 C2 C16 107.3(3) . 2_765 ? 
C16 C2 C16 107.3(3) 3_675 2_765 ? 
C16 C2 H2 111.5 . . ? 
C16 C2 H2 111.5 3_675 . ? 
C16 C2 H2 111.5 2_765 . ? 
C51 C3 C51 105.4(3) 2_765 3_675 ? 
C51 C3 C51 105.4(3) 2_765 . ? 
C51 C3 C51 105.4(3) 3_675 . ? 
C51 C3 H3 113.3 2_765 . ? 
C51 C3 H3 113.3 3_675 . ? 
C51 C3 H3 113.3 . . ? 
C56 C4 C56 103.3(4) 2_765 3_675 ? 
C56 C4 C56 103.3(4) 2_765 . ? 
C56 C4 C56 103.3(4) 3_675 . ? 
C56 C4 H4 115.1 2_765 . ? 
C56 C4 H4 115.1 3_675 . ? 
C56 C4 H4 115.1 . . ? 
C12 C11 C16 117.8(4) . . ? 
C12 C11 C1 127.1(4) . . ? 
C16 C11 C1 115.1(4) . . ? 
C13 C12 C11 120.5(4) . . ? 
C13 C12 H12 119.8 . . ? 
C11 C12 H12 119.8 . . ? 
C12 C13 N17 124.4(4) . . ? 
C12 C13 C14 119.4(4) . . ? 
N17 C13 C14 116.2(4) . . ? 
C15 C14 C13 119.2(4) . . ? 
C15 C14 H14 120.4 . . ? 
C13 C14 H14 120.4 . . ? 
C16 C15 C14 121.5(4) . . ? 
C16 C15 H15 119.3 . . ? 
C14 C15 H15 119.3 . . ? 
C15 C16 C11 121.6(4) . . ? 
C15 C16 C2 129.1(4) . . ? 
C11 C16 C2 109.2(4) . . ? 
C27 N17 C13 119.6(4) . . ? 
C22 C21 C26 117.3(5) . . ? 
C22 C21 C31 120.8(4) . . ? 
C26 C21 C31 122.0(4) . . ? 
C23 C22 C21 124.0(5) . . ? 
C23 C22 H22 118.0 . . ? 
C21 C22 H22 118.0 . . ? 
C22 C23 C24 119.5(4) . . ? 
C22 C23 C27 121.8(4) . . ? 
C24 C23 C27 118.6(5) . . ? 
O28 C24 C25 117.3(4) . . ? 
O28 C24 C23 124.9(4) . . ? 
C25 C24 C23 117.8(5) . . ? 
C26 C25 C24 120.2(4) . . ? 
C26 C25 H25 119.9 . . ? 
C24 C25 H25 119.9 . . ? 
C25 C26 C21 121.1(4) . . ? 
C25 C26 H26 119.4 . . ? 
C21 C26 H26 119.4 . . ? 
N17 C27 C23 122.4(4) . . ? 
N17 C27 H27 118.8 . . ? 
C23 C27 H27 118.8 . . ? 
C24 O28 H28 109.5 . . ? 
C32 C31 C37 118.0(5) . . ? 
C32 C31 C21 116.9(4) . . ? 
C37 C31 C21 125.0(5) . . ? 
C31 C32 C33 121.8(4) . . ? 
C31 C32 H32 119.1 . . ? 
C33 C32 H32 119.1 . . ? 
C32 C33 C35 120.6(5) . . ? 
C32 C33 C34 116.8(4) . . ? 
C35 C33 C34 122.6(5) . . ? 
F2 C34 F3 95.7(7) . . ? 
F2 C34 F1 103.8(6) . . ? 
F3 C34 F1 107.9(6) . . ? 
F2 C34 C33 109.6(6) . . ? 
F3 C34 C33 118.6(6) . . ? 
F1 C34 C33 118.0(5) . . ? 
C36 C35 C33 115.6(5) . . ? 
C36 C35 C41 120.8(4) . . ? 
C33 C35 C41 123.5(5) . . ? 
C35 C36 C37 123.4(5) . . ? 
C35 C36 H36 118.3 . . ? 
C37 C36 H36 118.3 . . ? 
C31 C37 C36 118.9(5) . . ? 
C31 C37 C38 119.9(5) . . ? 
C36 C37 C38 121.2(5) . . ? 
F6 C38 F4 113.8(9) . . ? 
F6 C38 F5 105.9(7) . . ? 
F4 C38 F5 105.5(7) . . ? 
F6 C38 C37 110.0(7) . . ? 
F4 C38 C37 113.5(7) . . ? 
F5 C38 C37 107.6(7) . . ? 
C46 C41 C42 119.1(5) . . ? 
C46 C41 C35 121.0(4) . . ? 
C42 C41 C35 119.3(4) . . ? 
C41 C42 C43 119.1(4) . . ? 
C41 C42 H42 120.4 . . ? 
C43 C42 H42 120.4 . . ? 
C44 C43 C42 118.6(4) . . ? 
C44 C43 C47 124.2(5) . . ? 
C42 C43 C47 117.1(4) . . ? 
C45 C44 O48 121.1(4) . . ? 
C45 C44 C43 120.1(5) . . ? 
O48 C44 C43 118.8(4) . . ? 
C46 C45 C44 121.2(5) . . ? 
C46 C45 H45 119.4 . . ? 
C44 C45 H45 119.4 . . ? 
C45 C46 C41 121.8(5) . . ? 
C45 C46 H46 119.1 . . ? 
C41 C46 H46 119.1 . . ? 
N57 C47 C43 120.0(5) . . ? 
N57 C47 H47 120.0 . . ? 
C43 C47 H47 120.0 . . ? 
C44 O48 H48 109.5 . . ? 
C52 C51 C56 124.5(4) . . ? 
C52 C51 C3 124.4(4) . . ? 
C56 C51 C3 111.1(4) . . ? 
C51 C52 C53 117.0(4) . . ? 
C51 C52 H52 121.5 . . ? 
C53 C52 H52 121.5 . . ? 
C54 C53 N57 118.0(4) . . ? 
C54 C53 C52 120.3(4) . . ? 
N57 C53 C52 121.7(4) . . ? 
C53 C54 C55 123.6(5) . . ? 
C53 C54 H54 118.2 . . ? 
C55 C54 H54 118.2 . . ? 
C54 C55 C56 116.5(4) . . ? 
C54 C55 H55 121.7 . . ? 
C56 C55 H55 121.7 . . ? 
C51 C56 C55 118.0(4) . . ? 
C51 C56 C4 117.3(4) . . ? 
C55 C56 C4 124.6(4) . . ? 
C47 N57 C53 120.9(4) . . ? 
  
loop_ 
 _geom_torsion_atom_site_label_1 
 _geom_torsion_atom_site_label_2 
 _geom_torsion_atom_site_label_3 
 _geom_torsion_atom_site_label_4 
 _geom_torsion 
 _geom_torsion_site_symmetry_1 
 _geom_torsion_site_symmetry_2 
 _geom_torsion_site_symmetry_3 
 _geom_torsion_site_symmetry_4 
 _geom_torsion_publ_flag 
C11 C1 C11 C12 124.0(5) 3_675 . . . ? 
C11 C1 C11 C12 -123.8(5) 2_765 . . . ? 
C11 C1 C11 C16 -57.6(4) 3_675 . . . ? 
C11 C1 C11 C16 54.6(4) 2_765 . . . ? 
C16 C11 C12 C13 -0.9(6) . . . . ? 
C1 C11 C12 C13 177.5(3) . . . . ? 
C11 C12 C13 N17 -179.6(4) . . . . ? 
C11 C12 C13 C14 2.4(6) . . . . ? 
C12 C13 C14 C15 -1.7(6) . . . . ? 
N17 C13 C14 C15 -179.9(4) . . . . ? 
C13 C14 C15 C16 -0.6(6) . . . . ? 
C14 C15 C16 C11 2.2(6) . . . . ? 
C14 C15 C16 C2 179.2(3) . . . . ? 
C12 C11 C16 C15 -1.4(6) . . . . ? 
C1 C11 C16 C15 -180.0(3) . . . . ? 
C12 C11 C16 C2 -179.0(3) . . . . ? 
C1 C11 C16 C2 2.5(4) . . . . ? 
C16 C2 C16 C15 -121.2(6) 3_675 . . . ? 
C16 C2 C16 C15 123.7(6) 2_765 . . . ? 
C16 C2 C16 C11 56.1(4) 3_675 . . . ? 
C16 C2 C16 C11 -59.0(4) 2_765 . . . ? 
C12 C13 N17 C27 27.8(7) . . . . ? 
C14 C13 N17 C27 -154.1(4) . . . . ? 
C26 C21 C22 C23 -4.0(8) . . . . ? 
C31 C21 C22 C23 175.6(5) . . . . ? 
C21 C22 C23 C24 2.8(8) . . . . ? 
C21 C22 C23 C27 179.9(5) . . . . ? 
C22 C23 C24 O28 -177.5(5) . . . . ? 
C27 C23 C24 O28 5.3(7) . . . . ? 
C22 C23 C24 C25 0.0(7) . . . . ? 
C27 C23 C24 C25 -177.2(5) . . . . ? 
O28 C24 C25 C26 176.4(5) . . . . ? 
C23 C24 C25 C26 -1.3(7) . . . . ? 
C24 C25 C26 C21 0.0(8) . . . . ? 
C22 C21 C26 C25 2.5(8) . . . . ? 
C31 C21 C26 C25 -177.1(5) . . . . ? 
C13 N17 C27 C23 176.7(4) . . . . ? 
C22 C23 C27 N17 -178.0(5) . . . . ? 
C24 C23 C27 N17 -0.9(7) . . . . ? 
C22 C21 C31 C32 -109.7(6) . . . . ? 
C26 C21 C31 C32 69.8(6) . . . . ? 
C22 C21 C31 C37 66.1(7) . . . . ? 
C26 C21 C31 C37 -114.4(6) . . . . ? 
C37 C31 C32 C33 -0.6(9) . . . . ? 
C21 C31 C32 C33 175.5(5) . . . . ? 
C31 C32 C33 C35 -7.1(9) . . . . ? 
C31 C32 C33 C34 172.2(6) . . . . ? 
C32 C33 C34 F2 98.4(7) . . . . ? 
C35 C33 C34 F2 -82.3(8) . . . . ? 
C32 C33 C34 F3 -153.3(7) . . . . ? 
C35 C33 C34 F3 26.0(10) . . . . ? 
C32 C33 C34 F1 -20.0(9) . . . . ? 
C35 C33 C34 F1 159.3(6) . . . . ? 
C32 C33 C35 C36 14.5(8) . . . . ? 
C34 C33 C35 C36 -164.8(6) . . . . ? 
C32 C33 C35 C41 -168.5(5) . . . . ? 
C34 C33 C35 C41 12.3(8) . . . . ? 
C33 C35 C36 C37 -15.1(9) . . . . ? 
C41 C35 C36 C37 167.7(6) . . . . ? 
C32 C31 C37 C36 0.4(9) . . . . ? 
C21 C31 C37 C36 -175.3(5) . . . . ? 
C32 C31 C37 C38 -179.0(7) . . . . ? 
C21 C31 C37 C38 5.3(9) . . . . ? 
C35 C36 C37 C31 8.1(10) . . . . ? 
C35 C36 C37 C38 -172.5(7) . . . . ? 
C31 C37 C38 F6 47.3(11) . . . . ? 
C36 C37 C38 F6 -132.1(7) . . . . ? 
C31 C37 C38 F4 -81.5(8) . . . . ? 
C36 C37 C38 F4 99.1(8) . . . . ? 
C31 C37 C38 F5 162.1(7) . . . . ? 
C36 C37 C38 F5 -17.2(11) . . . . ? 
C36 C35 C41 C46 61.4(7) . . . . ? 
C33 C35 C41 C46 -115.5(6) . . . . ? 
C36 C35 C41 C42 -109.5(6) . . . . ? 
C33 C35 C41 C42 73.5(6) . . . . ? 
C46 C41 C42 C43 2.9(8) . . . . ? 
C35 C41 C42 C43 174.0(4) . . . . ? 
C41 C42 C43 C44 -2.1(7) . . . . ? 
C41 C42 C43 C47 176.8(4) . . . . ? 
C42 C43 C44 C45 1.6(7) . . . . ? 
C47 C43 C44 C45 -177.2(5) . . . . ? 
C42 C43 C44 O48 -179.3(4) . . . . ? 
C47 C43 C44 O48 1.9(7) . . . . ? 
O48 C44 C45 C46 178.9(5) . . . . ? 
C43 C44 C45 C46 -2.0(8) . . . . ? 
C44 C45 C46 C41 2.9(8) . . . . ? 
C42 C41 C46 C45 -3.3(8) . . . . ? 
C35 C41 C46 C45 -174.3(5) . . . . ? 
C44 C43 C47 N57 -1.0(8) . . . . ? 
C42 C43 C47 N57 -179.8(5) . . . . ? 
C51 C3 C51 C52 122.3(5) 2_765 . . . ? 
C51 C3 C51 C52 -126.5(5) 3_675 . . . ? 
C51 C3 C51 C56 -55.9(4) 2_765 . . . ? 
C51 C3 C51 C56 55.3(4) 3_675 . . . ? 
C56 C51 C52 C53 -1.7(6) . . . . ? 
C3 C51 C52 C53 -179.7(3) . . . . ? 
C51 C52 C53 C54 1.2(6) . . . . ? 
C51 C52 C53 N57 -177.5(4) . . . . ? 
N57 C53 C54 C55 177.3(4) . . . . ? 
C52 C53 C54 C55 -1.5(7) . . . . ? 
C53 C54 C55 C56 2.0(7) . . . . ? 
C52 C51 C56 C55 2.4(6) . . . . ? 
C3 C51 C56 C55 -179.4(3) . . . . ? 
C52 C51 C56 C4 -177.6(3) . . . . ? 
C3 C51 C56 C4 0.5(4) . . . . ? 
C54 C55 C56 C51 -2.3(6) . . . . ? 
C54 C55 C56 C4 177.7(3) . . . . ? 
C56 C4 C56 C51 53.3(4) 2_765 . . . ? 
C56 C4 C56 C51 -54.0(4) 3_675 . . . ? 
C56 C4 C56 C55 -126.7(5) 2_765 . . . ? 
C56 C4 C56 C55 126.0(5) 3_675 . . . ? 
C43 C47 N57 C53 178.2(4) . . . . ? 
C54 C53 N57 C47 -152.7(5) . . . . ? 
C52 C53 N57 C47 26.0(6) . . . . ? 
  
_refine_diff_density_max    0.265 
_refine_diff_density_min   -0.236 
_refine_diff_density_rms    0.029 
  
_shelx_res_file 
; 
TITL tik15 in R3c 
    tik15.res 
    created by SHELXL-2018/3 at 13:59:59 on 03-Nov-2020 
REM 
REM  tolle Messung und sehr gute Daten bis 0.82 A (!), neue Modifikation 
REM  für dieses Molekül, aber für andere Reste (z.B. C2F5, TIK12) schon 
REM  bekannt, spezielle 32-Lage, CF3 muss hier aber fo modelliert werden, 
REM  deswegen probiere ich auch noch RG R3c mit spezieller 3-Lage aus, wo 
REM  sich die CF3 ohne FO modellieren lassen und die R-Werte wesentlich 
REM  besser sind. Ich bin hin-und-hergerissen, als auch in R-3c die 
REM  Fehlordnung nach und nach wegverfeinert. Der Unterschied in wR2 von 
REM  23% zu 13% bleibt jedoch. Puh, liegt das jetzt nur an der verdoppelten 
REM  Anzahl an Parametern? Normalerweise würde ich das in R-3c beschreiben, 
REM  aber normalerweise wäre auch der Unterschied nicht so groß. Ein Fit 
REM  (azentrische Lösung mit sich selbst um 180 Grad gedreht) zeigt in der 
REM  Tat Abweichungen in den CF3-Gruppen am zentralen Ring der Brücke, aber 
REM  nicht in der CF3-Rotation, sondern in der Kippung des Rings. Da die 
REM  Qualität der Daten so gut ist, verfeinere ich das jetzt tatsächlich 
REM  azentrisch, das heißt aber jetzt nicht, dass eine zentrosymmetrische 
REM  Beschreibung falsch wäre. Vor allem bei schlechteren Daten erscheint 
REM  mir diese passender. 
REM  Wasserstoffatome alle an konstruierten Positionen berücksichtigt. 
REM  KLM nicht lokalisierbar und gesqueezt. 
REM 
REM 
REM 
CELL  1.54178  19.3976  19.3976  60.9238   90.000   90.000  120.000 
ZERR    6.000   0.0002   0.0002   0.0014    0.000    0.000    0.000 
LATT -3 
SYMM -Y, X-Y, Z 
SYMM -X+Y, -X, Z 
SYMM -Y, -X, 1/2+Z 
SYMM -X+Y, Y, 1/2+Z 
SYMM X, X-Y, 1/2+Z 
SFAC C H N O F 
UNIT 636 348 36 36 108 
TEMP -73.150 
SIZE 0.071 0.102 0.14 
  
L.S. 3 0  133 
ACTA 
BOND $H 
CONF 
RIGU 
FMAP 2 
PLAN 20 
ABIN 
WGHT    0.069600   13.618001 
FVAR       0.13437 
C1    1    1.000000    1.000000    0.607098    10.33333    0.04950    0.04950 = 
         0.05189    0.00000    0.00000    0.02475 
AFIX  13 
H1    2    1.000001    1.000002    0.590684    10.33330   -1.20000 
AFIX   0 
C2    1    1.000000    1.000000    0.649384    10.33333    0.04504    0.04504 = 
         0.04831    0.00000    0.00000    0.02252 
AFIX  13 
H2    2    1.000004    1.000004    0.665798    10.33330   -1.20000 
AFIX   0 
C3    1    1.000000    1.000000    0.391192    10.33333    0.03195    0.03195 = 
         0.04480    0.00000    0.00000    0.01597 
AFIX  13 
H3    2    0.999999    0.999999    0.407606    10.33330   -1.20000 
AFIX   0 
C4    1    1.000000    1.000000    0.348022    10.33333    0.04280    0.04280 = 
         0.04501    0.00000    0.00000    0.02140 
AFIX  13 
H4    2    0.999997    0.999996    0.331608    10.33330   -1.20000 
AFIX   0 
C11   1    0.919990    0.942859    0.616668    11.00000    0.04913    0.04306 = 
         0.04177    0.00196   -0.00586    0.03307 
C12   1    0.849443    0.892363    0.605073    11.00000    0.04407    0.04771 = 
         0.05261    0.00204   -0.00448    0.02746 
AFIX  43 
H12   2    0.849182    0.894034    0.589490    11.00000   -1.20000 
AFIX   0 
C13   1    0.781709    0.841236    0.616066    11.00000    0.04479    0.04243 = 
         0.05763    0.00226   -0.00914    0.01825 
C14   1    0.781859    0.841293    0.639556    11.00000    0.03767    0.04912 = 
         0.05905    0.00404    0.01226    0.02056 
AFIX  43 
H14   2    0.734717    0.807013    0.647466    11.00000   -1.20000 
AFIX   0 
C15   1    0.851348    0.891772    0.650595    11.00000    0.05309    0.04794 = 
         0.04717    0.00482   -0.00261    0.02633 
AFIX  43 
H15   2    0.851350    0.892196    0.666188    11.00000   -1.20000 
AFIX   0 
C16   1    0.917226    0.939059    0.640048    11.00000    0.04113    0.04532 = 
         0.04269    0.00184   -0.00199    0.02684 
N17   3    0.709242    0.788728    0.605965    11.00000    0.03738    0.04450 = 
         0.06991    0.00439   -0.00751    0.01875 
C21   1    0.569326    0.620569    0.544143    11.00000    0.04408    0.05471 = 
         0.07176   -0.00370   -0.00289    0.02898 
C22   1    0.636300    0.675234    0.555134    11.00000    0.05081    0.05948 = 
         0.07593   -0.00070   -0.00332    0.02862 
AFIX  43 
H22   2    0.686349    0.694082    0.548146    11.00000   -1.20000 
AFIX   0 
C23   1    0.635454    0.703831    0.575230    11.00000    0.03633    0.05416 = 
         0.07458    0.00541   -0.00196    0.02103 
C24   1    0.561355    0.674092    0.586676    11.00000    0.04137    0.05003 = 
         0.07467   -0.00925   -0.00310    0.01958 
C25   1    0.491501    0.615164    0.576124    11.00000    0.03386    0.06277 = 
         0.07967   -0.00881   -0.00259    0.02072 
AFIX  43 
H25   2    0.441581    0.593418    0.583379    11.00000   -1.20000 
AFIX   0 
C26   1    0.495753    0.589261    0.555343    11.00000    0.04167    0.04165 = 
         0.09191   -0.01998   -0.00120    0.01788 
AFIX  43 
H26   2    0.448501    0.549738    0.548431    11.00000   -1.20000 
AFIX   0 
C27   1    0.709089    0.762334    0.586310    11.00000    0.04443    0.05657 = 
         0.06544   -0.00180   -0.00468    0.02222 
AFIX  43 
H27   2    0.758355    0.781571    0.578849    11.00000   -1.20000 
AFIX   0 
O28   4    0.552780    0.699561    0.606053    11.00000    0.03917    0.07991 = 
         0.07938   -0.01766   -0.00765    0.02203 
AFIX  87 
H28   2    0.596761    0.737542    0.610190    11.00000   -1.50000 
AFIX   0 
SAME C35 > F6 C31 C32 C33 C34 F2 F3 F1 
C31   1    0.574642    0.596560    0.521614    11.00000    0.04298    0.04915 = 
         0.08202   -0.01032   -0.00265    0.02708 
C32   1    0.544298    0.621696    0.505463    11.00000    0.07965    0.07488 = 
         0.09237   -0.03355   -0.03189    0.05713 
AFIX  43 
H32   2    0.517768    0.649961    0.509310    11.00000   -1.20000 
AFIX   0 
C33   1    0.550952    0.607223    0.483406    11.00000    0.05486    0.05710 = 
         0.08228   -0.01231   -0.00793    0.02919 
C34   1    0.506985    0.627934    0.467658    11.00000    0.11511    0.15723 = 
         0.07004    0.00236    0.00731    0.09984 
F1    5    0.447433    0.635458    0.475082    11.00000    0.10018    0.20087 = 
         0.10992   -0.04306   -0.02412    0.11422 
F2    5    0.554579    0.696678    0.459031    11.00000    0.14815    0.27001 = 
         0.23284    0.14077    0.02390    0.14024 
F3    5    0.484784    0.589142    0.448989    11.00000    0.21415    0.37994 = 
         0.10661   -0.09746   -0.07063    0.24935 
C35   1    0.597365    0.573410    0.476951    11.00000    0.05163    0.04671 = 
         0.08137   -0.00557    0.00662    0.01851 
C36   1    0.618434    0.540430    0.493159    11.00000    0.08801    0.06754 = 
         0.08692    0.01192    0.02992    0.05186 
AFIX  43 
H36   2    0.638084    0.505995    0.489258    11.00000   -1.20000 
AFIX   0 
C37   1    0.612845    0.554335    0.515542    11.00000    0.10372    0.09996 = 
         0.08331    0.02317    0.03656    0.07978 
C38   1    0.646611    0.523776    0.533095    11.00000    0.21158    0.21450 = 
         0.11885    0.07197    0.07609    0.19691 
F4    5    0.716862    0.578172    0.540304    11.00000    0.23365    0.40507 = 
         0.18302    0.00784   -0.03627    0.26544 
F5    5    0.657782    0.468114    0.524001    11.00000    0.39891    0.31158 = 
         0.10250    0.09547    0.11472    0.33196 
F6    5    0.594320    0.488239    0.548588    11.00000    0.43482    0.31398 = 
         0.14158    0.13557    0.17414    0.33476 
C41   1    0.619907    0.569678    0.453149    11.00000    0.04923    0.04779 = 
         0.08118    0.00510    0.01392    0.02435 
C42   1    0.677211    0.638847    0.442910    11.00000    0.05329    0.03786 = 
         0.07510    0.00021    0.00713    0.01609 
AFIX  43 
H42   2    0.698466    0.688807    0.450119    11.00000   -1.20000 
AFIX   0 
C43   1    0.703836    0.633745    0.421289    11.00000    0.04037    0.04607 = 
         0.07504    0.00817    0.00716    0.02053 
C44   1    0.673399    0.559848    0.411684    11.00000    0.05519    0.04681 = 
         0.07372    0.00888    0.00734    0.03466 
C45   1    0.617622    0.493454    0.422455    11.00000    0.05613    0.04421 = 
         0.09363    0.00058    0.01581    0.02556 
AFIX  43 
H45   2    0.595815    0.443015    0.415487    11.00000   -1.20000 
AFIX   0 
C46   1    0.593031    0.498243    0.442755    11.00000    0.07086    0.04251 = 
         0.07362    0.01021    0.00680    0.03195 
AFIX  43 
H46   2    0.555988    0.450709    0.450068    11.00000   -1.20000 
AFIX   0 
C47   1    0.760526    0.707937    0.410802    11.00000    0.04787    0.04214 = 
         0.08046    0.00713   -0.00066    0.01827 
AFIX  43 
H47   2    0.778523    0.757038    0.418251    11.00000   -1.20000 
AFIX   0 
O48   4    0.699331    0.554672    0.391129    11.00000    0.07266    0.05412 = 
         0.08451    0.00796    0.02289    0.03209 
AFIX  87 
H48   2    0.722992    0.600075    0.385360    11.00000   -1.50000 
AFIX   0 
C51   1    0.940063    0.918670    0.381171    11.00000    0.03322    0.03091 = 
         0.06290   -0.00602   -0.00252    0.00932 
C52   1    0.893539    0.852558    0.393009    11.00000    0.03713    0.04667 = 
         0.05638    0.00108   -0.00332    0.02216 
AFIX  43 
H52   2    0.895300    0.852947    0.408594    11.00000   -1.20000 
AFIX   0 
C53   1    0.840606    0.780714    0.380849    11.00000    0.03864    0.03109 = 
         0.07286   -0.00044   -0.00739    0.01877 
C54   1    0.840322    0.781418    0.359081    11.00000    0.04952    0.04541 = 
         0.07494    0.00416   -0.01411    0.01738 
AFIX  43 
H54   2    0.805953    0.733194    0.351620    11.00000   -1.20000 
AFIX   0 
C55   1    0.888105    0.849630    0.346452    11.00000    0.04558    0.04170 = 
         0.05874   -0.01145   -0.01169    0.01807 
AFIX  43 
H55   2    0.885450    0.848795    0.330877    11.00000   -1.20000 
AFIX   0 
C56   1    0.942015    0.921812    0.358516    11.00000    0.03312    0.03907 = 
         0.06042   -0.00526   -0.00749    0.01342 
N57   3    0.785767    0.707194    0.391882    11.00000    0.04341    0.04523 = 
         0.07573    0.00791   -0.00010    0.01820 
HKLF 4 
  
  
  
  
REM  tik15 in R3c 
REM wR2 = 0.136851, GooF = S = 1.05872, Restrained GooF = 1.04722 for all data 
REM R1 = 0.046188 for 4801 Fo > 4sig(Fo) and 0.059107 for all 5921 data 
REM 411 parameters refined using 445 restraints 
  
END 
  
WGHT      0.0696     13.6288 
  
REM Highest difference peak  0.265,  deepest hole -0.236,  1-sigma level  0.029 
Q1    1   0.6112  0.7368  0.4563  11.00000  0.05    0.27 
Q2    1   0.5249  0.6324  0.4480  11.00000  0.05    0.23 
Q3    1   0.6219  0.4381  0.5205  11.00000  0.05    0.22 
Q4    1   0.6277  0.5229  0.5497  11.00000  0.05    0.22 
Q5    1   0.7400  0.6095  0.5411  11.00000  0.05    0.21 
Q6    1   0.5415  0.4622  0.5386  11.00000  0.05    0.21 
Q7    1   0.4691  0.5421  0.4585  11.00000  0.05    0.20 
Q8    1   0.6366  0.5996  0.5191  11.00000  0.05    0.17 
Q9    1   0.6714  0.5380  0.5454  11.00000  0.05    0.16 
Q10   1   0.5951  0.6315  0.4782  11.00000  0.05    0.15 
Q11   1   0.4992  0.6918  0.4714  11.00000  0.05    0.14 
Q12   1   0.5356  0.6717  0.4522  11.00000  0.05    0.14 
Q13   1   0.6101  0.5022  0.5298  11.00000  0.05    0.12 
Q14   1   0.7197  0.5464  0.5240  11.00000  0.05    0.12 
Q15   1   0.6579  0.5878  0.4979  11.00000  0.05    0.12 
Q16   1   0.9580  0.9729  0.6113  11.00000  0.05    0.12 
Q17   1   0.5476  0.7179  0.4738  11.00000  0.05    0.12 
Q18   1   0.6762  0.5619  0.5307  11.00000  0.05    0.12 
Q19   1   0.6657  0.6719  0.4111  11.00000  0.05    0.12 
Q20   1   0.5897  0.6594  0.5003  11.00000  0.05    0.12 
; 
_shelx_res_checksum   88197 
  
_shelx_hkl_file 
; 
  -2   6 -14   38.90    0.40 
   1  10 -12   35.60    1.20 
   2   6   8  202.48    2.90 
   2   9  -1  101.59    1.80 
   4  -1  14   29.30    1.00 
   4   7   9  472.75    7.30 
   5   9   2   -1.70    1.10 
   6   0  18 2784.02   30.80 
   9  -2  20  148.89    2.40 
  10   4  15    0.20    1.20 
  11  -3  20    8.30    1.00 
  12  -2  20    6.20    1.10 
  -2   2 -16  485.95    3.40 
  -1   1  -5    0.30    0.20 
   0   9  -9    1.50    0.80 
   1   7   3   23.50    1.20 
   2   5   9  250.07    3.40 
   2  10  -8    2.30    0.90 
   3   2  13   57.69    1.40 
   3   9   0   76.39    1.60 
   4   1  15  229.98    2.90 
   4   9   1    4.50    1.00 
   5  -5  10    0.00    0.10 
   5   8   6    4.60    1.10 
   5  10  -5    7.30    1.00 
   6   6  12    8.80    1.20 
   7   7   9   39.70    1.70 
   7   8   5  179.28    3.80 
  10  -1  20    0.30    1.10 
  -1   4  -2  124.09    1.10 
   1  10 -15   16.40    1.00 
   2   1  10 4865.41   36.20 
   3   6   9    4.90    1.20 
   3   8   4  502.55    7.70 
   3  10  -7  525.95    8.40 
   4   8   5  120.39    2.30 
   4  10  -6    6.40    1.00 
   6   9   0  610.64   11.50 
   7  -2  18  295.57    3.40 
   7   5  14   79.99    1.70 
   8  -2  19  105.99    1.80 
   8   1  19   99.29    2.00 
   8   3  17   20.00    1.30 
   8   6  11   50.99    1.80 
   9   5  13    6.80    1.20 
  12  -1  19    5.10    1.30 
  13  -3  19   72.19    1.80 
  14  -4  18    1.40    1.00 
   0  -2  -7    0.80    0.50 
   3   0  12 1565.74   14.40 
   4   6  10   22.20    1.30 
   5   6  11    0.90    1.00 
   8   2  18   42.30    1.40 
  10   3  16  102.09    2.30 
  11  -6  17   38.40    0.90 
  12   0  18   16.10    1.30 
  12   1  17    9.00    1.20 
  13  -5  18   53.69    1.50 
  -1   5  -3 1560.44   11.90 
   0   8  -5    0.40    0.80 
   1   3   7 2907.81   23.30 
   1   6   4   28.40    1.10 
   3   3  12  119.79    2.10 
   5  10  -8   38.10    1.40 
   6   5  13    4.10    1.20 
   6   7   8   47.70    1.60 
   6   8   4   51.19    1.70 
   7   1  18 1481.65   22.00 
   9   6   9    3.00    1.20 
  10   0  19   -1.10    0.90 
  10   2  17    2.30    1.30 
   0   3   3    1.20    0.70 
   2   7   4  656.33    9.00 
   2   9  -4   26.50    1.20 
   3   4  11    2.50    1.20 
   3   5  10  111.99    2.00 
   3  10 -10   -0.70    1.00 
   4  10  -9   14.40    1.30 
   5   5  12  122.49    2.40 
   5   9  -1  365.16    6.40 
   6   1  17  382.26    5.20 
   7   2  17  348.77    5.30 
   7   3  16   40.10    1.50 
   9  -7  13  150.58    1.20 
   9  -6  15   19.10    0.70 
   9   4  14    6.20    1.40 
  10  -6  16   41.30    0.90 
  10  -3  19   57.49    1.40 
  11  -2  19   71.79    1.70 
  11   3  14   19.10    1.30 
  -1   7  -8   20.30    0.90 
   0   6   0  490.55    5.20 
   1   1   6  753.42    5.60 
   1   5   5   94.79    1.60 
   4  -2  12  133.89    1.50 
   4   5  11  615.34    8.70 
   4   9  -2    8.20    1.20 
   5   7   7   34.50    1.40 
   6  -3  15   97.59    1.30 
   6   4  14   12.50    1.30 
   7   6  10   60.49    1.60 
  11  -7  15   11.50    0.70 
  13  -1  17    8.20    1.10 
   1   4   6 2313.37   21.00 
   2  10 -14   81.19    1.50 
   3   7   5  248.98    3.60 
   3   9  -3  192.78    3.20 
   4   3  13   33.30    1.40 
   4   4  12 1461.85   20.40 
   5  -1  15  237.48    2.60 
   5   2  15  362.06    5.00 
   5   4  13   29.50    1.40 
   5   8   3   49.20    1.60 
   5  10 -11   -1.60    1.10 
   6   2  16  188.38    3.00 
   6   9  -3    2.40    1.20 
   7   7   6   55.69    1.90 
   9   3  15   17.60    1.40 
  -1   8 -15    0.90    0.60 
   0   9 -15    0.70    0.80 
   3  10 -13   13.20    1.10 
   4  10 -12   12.50    1.20 
   5   3  14  879.21   12.80 
   6   6   9   92.39    2.00 
   9  -3  18 1171.58   15.80 
  10  -7  14  350.86    3.10 
  10   4  12   13.20    1.30 
  11  -4  18    9.80    1.00 
  11  -1  18  210.18    3.80 
  11   2  15   11.20    1.20 
  12  -3  18   66.29    1.60 
   0   4   2  694.13    6.20 
   0   5   1   -0.40    0.70 
   1  -3  -2  299.87    1.90 
   2   6   5  786.52   10.20 
   5  10 -14   33.60    1.60 
   8   4  13  344.57    5.90 
   8   6   8   28.60    1.50 
   8   7   4   27.40    1.50 
   9   1  17   13.30    1.10 
   9   2  16   50.59    1.60 
   9   5  10   50.59    1.70 
  -1   0  -7   -0.20    0.40 
   0   8  -8 3244.48   30.30 
   0   9 -18   63.69    1.10 
   1   8  -4  362.96    4.50 
   2   2   9  646.84    6.40 
   2   9  -7   10.90    1.00 
   5   9  -4  116.69    2.50 
   6   7   5    9.80    1.20 
   7  -3  16    1.50    0.80 
   7   5  11  144.69    2.70 
   8  -3  17   89.89    1.40 
  10  -2  18   40.80    1.40 
  10   5   8   36.20    1.70 
  12  -5  17   37.50    1.20 
  13  -4  17   23.00    1.20 
   3   6   6   11.20    1.20 
   3  10 -16   98.89    1.90 
   4   0  13    0.40    0.90 
   4   9  -5    1.60    1.20 
   4  10 -15    1.60    1.00 
   6   9  -6   45.50    1.70 
   9   6   6   44.80    1.60 
  10   3  13   12.60    1.40 
  -1   8 -18 1485.65   12.60 
   2   0   8 6386.96   41.00 
   2   5   6   22.90    1.20 
   3  -1  10 4910.81   31.30 
   3   1  11 5747.73   48.80 
   3   9  -6   41.40    1.20 
   4   6   7  298.97    4.30 
   6   5  10  143.79    2.80 
   8   3  14  328.87    5.30 
  12  -2  17    6.00    1.10 
   2   3   8 5872.41   52.49 
   2   7   1  388.76    5.20 
   2   8  -3   10.40    1.00 
   7   4  12    0.40    1.00 
   7   6   7    2.70    1.00 
   7   7   3   47.80    1.80 
   8   1  16    1.00    1.10 
   8   2  15  362.16    5.70 
   9   4  11  177.08    3.40 
  10  -4  17    1.60    0.90 
  10   2  14   81.49    2.10 
  11   3  11  172.68    3.60 
  12  -1  16   14.20    1.20 
  -1   6  -7    7.80    0.70 
  -1   8 -21   11.40    0.50 
   1   6   1   24.40    1.10 
   2   4   7 8387.36   64.49 
   4   7   3    4.80    1.20 
   5   0  14  578.84    6.50 
   5   5   9   64.29    1.70 
   5   9  -7  201.38    3.50 
   7   0  16  757.72   10.40 
   8   5   9   10.80    1.10 
  10  -1  17   17.30    1.00 
  11  -3  17   19.60    1.20 
  13  -3  16   97.49    2.10 
  14  -4  15    0.40    1.10 
  -1   7 -11    6.00    0.70 
   2   9 -10  143.89    2.30 
   3   5   7 1009.90   13.50 
   4   5   8 1987.80   26.10 
   6   0  15    1.10    0.90 
   8   6   5   74.49    2.10 
   8   7   1   77.69    2.00 
  10   1  15   16.40    1.20 
  10   4   9   15.50    1.40 
  13  -2  15   11.10    1.20 
   1   9 -14    2.30    0.80 
   3   2  10 1202.18   13.70 
   4   9  -8    2.40    1.10 
   6   4  11    5.40    1.10 
   6   6   6  107.49    2.20 
   7   1  15    0.00    1.00 
   9   5   7  207.08    4.00 
  11  -5  16  220.38    2.90 
  11   2  12   14.90    1.30 
  13  -1  14    3.90    1.20 
   0   8 -11   -0.30    0.70 
   1   2   5  725.53    6.00 
   1   8  -7   50.99    1.20 
   3   4   8  841.92   10.80 
   4   1  12   96.29    1.50 
   5   4  10   61.59    1.70 
   6   7   2   42.70    1.60 
   7   8  -4   29.50    1.40 
   9   6   3    0.40    1.10 
  10   5   5    6.70    1.30 
  12  -6  15  140.29    2.00 
  12  -4  16   26.10    1.20 
  12   2  10   36.70    1.60 
  14  -3  14   16.20    1.20 
   0  -2  -4   18.70    0.50 
   1   5   2 1254.37   13.90 
   3   3   9   20.40    1.10 
   4   4   9   20.10    1.30 
   5   1  13  199.28    2.70 
   5   8  -3   50.99    1.40 
   5   9 -10   53.69    1.60 
   6   1  14  654.93    8.60 
   6   3  12   85.59    1.70 
   6   9 -12   68.19    1.80 
   7  -4  14   16.00    0.80 
   7   5   8   56.39    1.50 
   8  -4  15  743.13    8.10 
   8  -2  16  186.68    2.60 
   8   4  10   15.00    1.10 
   9   2  13    0.40    1.10 
  11  -2  16   50.49    1.50 
  11   1  13   15.40    1.30 
  13  -5  15   16.30    1.00 
  14  -2  13   19.00    1.20 
   1   9 -17   12.60    0.90 
   2   6   2  214.38    2.80 
   2   9 -13    0.20    0.90 
   4   2  11 1190.98   14.80 
   4   3  10  679.33    8.70 
   5   3  11    5.60    1.20 
   5   6   5   17.30    1.10 
   6  -5  11    5.60    0.50 
   6   2  13   87.09    1.70 
  10   3  10   -1.90    1.30 
  11  -1  15   14.60    1.10 
   0   7  -7    2.30    0.80 
   3   6   3  258.67    3.50 
   4   6   4  398.86    5.80 
   4   8  -4   12.10    1.10 
   4   9 -11  175.08    3.00 
   5   2  12    1.40    1.00 
   5   7   1  283.27    4.50 
   6   8  -5   72.69    1.80 
   7   6   4    2.40    1.20 
   9   0  15    0.00    1.00 
   9   1  14    3.00    1.10 
  10  -3  16   39.10    1.20 
  11   3   8   19.10    1.40 
  12   1  11   33.00    1.60 
  -2   1 -12  540.25    3.80 
   0   2   1    4.90    0.50 
   1   0   4 8971.70   29.80 
   1   3   4 1292.37   12.20 
   1   4   3  459.25    4.70 
   3   8  -5   18.80    1.10 
   3   9 -12    7.70    0.90 
   5   9 -13    9.40    1.20 
   6   5   7  253.57    4.00 
   6   9 -15   14.30    1.40 
   7   8  -7   18.60    1.30 
   8   3  11  207.38    3.50 
   8   5   6   26.40    1.50 
   9   4   8    3.50    1.00 
  10  -5  15  561.74    6.60 
  12  -3  15   21.50    1.20 
   1   9 -20    2.40    0.80 
   4  -1  11 5761.62   43.60 
   4   7   0    5.90    1.10 
   7   4   9   90.49    1.80 
   8   6   2    3.90    1.30 
   9   6   0  587.24   11.30 
  10   2  11  170.48    3.40 
  10   4   6    7.20    1.30 
   0   5  -2 1969.50   16.40 
   0   8 -14 1865.91   18.50 
   2   1   7 4315.17   28.50 
   2   5   3  158.98    2.30 
   2   9 -16   51.59    1.30 
   4   9 -14    9.80    1.20 
   6   6   3   70.19    1.60 
   6   7  -1   46.50    1.50 
  10   5   2   76.59    2.00 
  12  -2  14   83.99    1.80 
  12  -1  13   17.00    1.10 
  13  -4  14    6.70    1.20 
  14  -5  13    6.40    1.10 
  -2   2 -10 3688.63   15.30 
  -1   3  -4  883.71    4.30 
  -1   7 -14  663.03    5.40 
   3  -2   8  939.41    5.90 
   3   9 -15   19.10    1.20 
   5   5   6   81.89    1.70 
   5   8  -6   29.80    1.20 
   5   9 -16   22.30    1.40 
   8   0  14 1837.42   24.90 
   8   1  13  217.28    3.30 
  10  -2  15  364.36    5.00 
  10   1  12   36.00    1.40 
  11  -6  14    6.90    0.80 
  11  -4  15   52.69    1.30 
  11   2   9   13.10    1.40 
  -1   4  -5  225.88    1.40 
   1   6  -2  110.09    1.60 
   3   0   9   -0.10    0.80 
   4   5   5  997.00   14.20 
   6   4   8  156.88    2.80 
   6   8  -8   27.80    1.40 
   7  -1  14  661.03    8.10 
   7   3  10    1.30    1.10 
   7   5   5   33.20    1.40 
   7   8 -10    8.40    1.20 
   9  -5  14  715.33    7.50 
   9   3   9   45.80    1.40 
  12  -7  13  115.39    1.50 
  12   2   7  150.28    3.20 
  13  -3  13   13.20    1.10 
  13  -1  11   37.70    1.50 
   0   4  -1    4.10    0.80 
   1   7  -6  615.64    6.90 
   2   9 -19   71.09    1.40 
   4   8  -7  424.46    6.40 
   4   9 -17   25.30    1.30 
   5  -1  12   95.09    1.40 
   5   7  -2   12.10    1.10 
   5   9 -19   20.30    1.30 
   7   6   1   48.90    1.60 
   8   4   7  413.76    7.00 
  10   0  13   -0.40    0.90 
  12  -5  14   81.79    1.60 
  13  -2  12   10.90    1.20 
  14  -4  12   13.90    1.20 
  15  -5  11   -2.20    1.10 
  -1   6 -10 1215.78   10.00 
   0   3   0  936.11    6.80 
   2   4   4 1349.86   15.10 
   3   8  -8  159.18    2.50 
   3   9 -18   69.09    1.40 
   6  -1  13  204.08    2.50 
   7  -5  12  397.56    3.20 
   7   2  11   89.99    1.90 
  10   3   7  526.45    9.50 
  11   1  10   78.29    2.00 
  14  -3  11  169.98    3.20 
  15  -4  10   10.30    1.30 
   0   8 -17    0.90    0.80 
   2  -1   6  765.02    4.30 
   2   2   6    9.90    1.00 
   2   6  -1  733.13    9.20 
   4   9 -20   50.49    1.50 
   5   4   7 2345.67   29.00 
   6   3   9  179.48    3.00 
   7   0  13    1.50    1.00 
   7   1  12 1135.89   16.30 
   7   8 -13   29.90    1.40 
   8  -5  13  130.69    1.40 
   8  -3  14  888.21   10.60 
   8   5   3   49.30    1.60 
   8   6  -1    1.20    1.30 
   9   2  10  134.79    2.60 
   9   4   5   -1.70    1.10 
  11  -3  14  327.77    4.80 
  11   3   5    4.00    1.20 
  11   4   1    2.40    1.30 
  12   1   8   77.39    1.90 
   0   7 -10  156.58    1.90 
   1   8 -13  218.88    2.80 
   2   3   5 7614.24   56.99 
   3   4   5  792.72    9.80 
   3   6   0  390.96    5.20 
   3   9 -21    7.40    1.00 
   4   4   6    3.00    1.10 
   4   6   1  215.88    3.10 
   6   5   4  144.89    2.60 
   6   8 -11   51.39    1.60 
   9  -2  14   94.79    1.70 
   9   5   1  358.66    6.90 
  10   4   3   17.20    1.30 
  10   5  -1   34.50    1.60 
   4   0  10 1197.18   12.20 
   7   4   6  355.56    5.70 
   8   7  -8    4.60    1.10 
   9   1  11   27.00    1.30 
  10  -6  13  581.24    6.10 
  10  -4  14    9.60    0.90 
  11  -2  13    0.70    0.90 
   1   5  -1 2438.56   21.70 
   3   1   8 1066.99   10.70 
   4   8 -10   16.50    1.10 
   5   0  11   -0.40    0.90 
   5   3   8    7.40    1.20 
   6   1  11    4.50    1.10 
   6   2  10   77.69    1.60 
   6   6   0    4.20    1.00 
   7  -3  13   35.60    1.00 
   7   8 -16   79.09    2.00 
   9   0  12    6.90    1.10 
  10   2   8    3.20    1.20 
  12  -4  13  351.96    5.10 
   0   8 -20  140.29    1.60 
   2   8 -12   71.99    1.40 
   3   3   6   71.79    1.40 
   4   3   7  217.48    3.00 
  11  -7  12  384.76    4.00 
  11   2   6  185.78    3.80 
  12   2   4   94.39    2.30 
  13  -5  12   35.70    1.20 
   3   2   7 6855.51   58.29 
   4   1   9 2632.34   24.20 
   5   1  10 1189.38   14.60 
   5   2   9 1125.89   14.70 
   5   5   3 1249.28   18.60 
   6   8 -14   61.99    1.60 
   7   5   2   11.60    1.20 
   7   6  -2   39.60    1.50 
   8   2   9  147.29    2.70 
   9   3   6   38.30    1.50 
   9   6  -6   -1.90    1.10 
  11  -5  13    5.70    0.90 
  12  -3  12   10.40    1.10 
   4   2   8  490.95    5.90 
   5   6  -1  308.57    4.80 
  10   3   4   84.99    2.00 
  10   5  -4  326.37    6.20 
  11   3   2   64.09    1.90 
  11   4  -2   30.40    1.50 
  12  -2  11  173.18    2.90 
  13  -1   8   81.69    2.00 
  14  -1   6   72.89    1.90 
  15  -6   9    0.60    1.10 
   1   7  -9   30.30    1.00 
   1   8 -16    2.70    0.80 
   2   5   0  370.06    4.30 
   4   5   2    6.30    1.10 
   6   4   5   44.70    1.40 
   7   7  -9   35.20    1.50 
   8   5   0  230.58    4.00 
   9   4   2    6.40    1.20 
   9   5  -2   -2.00    1.20 
  10  -3  13  306.77    4.10 
  10   4   0  284.77    5.30 
  12  -6  12   11.00    1.00 
  13  -7  11   54.19    1.10 
  13  -4  11  171.48    2.90 
  14  -5  10   53.29    1.60 
   3   5   1   26.10    1.20 
   4   8 -13  339.47    4.90 
   8  -1  12 1130.79   15.80 
   8   1  10   36.40    1.20 
  10   0  10    6.50    1.10 
  11   1   7   15.80    1.40 
  12   1   5   76.09    2.00 
  13  -3  10    0.90    1.10 
  14  -2   7  154.08    3.10 
  15  -5   8   37.90    1.50 
   1   4   0 6818.22   52.99 
   2   7  -8  240.38    3.00 
   3   8 -14  328.97    4.60 
   4   6  -2  117.59    2.20 
   5   8 -15   16.40    1.10 
   6   5   1  318.97    4.90 
   6   6  -3   71.39    1.70 
   8   0  11    0.20    1.00 
   8   7 -14   63.19    1.90 
   9   2   7    7.90    1.20 
  14  -4   9   12.20    1.10 
  14  -3   8   19.20    1.30 
   1   1   3 1073.39    7.10 
   3   6  -3  493.95    6.50 
   5   4   4   87.29    1.80 
   7   2   8  235.38    3.60 
  -5   1 -33   70.89    1.60 
  -2  -9 -32   64.69    1.60 
  -2  -8 -21    7.70    1.00 
  -1 -10 -42    2.70    1.20 
  -1 -10 -36   22.70    1.40 
   2 -12 -46   -1.90    0.80 
   6 -14 -46    5.10    0.90 
   6 -14 -28   52.39    1.90 
   8 -11  -8  157.28    2.50 
   8  -8  -2  968.90   11.50 
   9 -15 -42    2.80    1.20 
   9 -15 -39   20.10    1.40 
   9 -15 -36    4.50    1.20 
   9 -15 -33    2.90    1.30 
  10 -15 -44    0.70    1.20 
  10 -14 -21    7.30    1.30 
  11  -8  -5   18.60    0.70 
  12 -15 -39   13.60    1.20 
  12 -15 -36    2.40    1.20 
  12  -8  -7  403.36    4.50 
  14 -12 -19   48.90    1.60 
  -3  -8 -31   62.69    1.40 
  -1 -10 -33   90.29    2.00 
   0  -7  -8   24.80    0.90 
   1 -11 -51    0.20    0.90 
   3 -13 -38   19.10    1.50 
   3 -12 -21    7.70    1.20 
   4 -13 -49   13.80    1.00 
   4 -13 -25   53.59    1.90 
   4 -11 -12  388.86    6.00 
   4  -8  -3   69.89    1.20 
   5 -14 -38    4.80    1.20 
   5 -14 -35   20.70    1.60 
   5 -13 -21   82.39    2.10 
   7 -14 -24   46.30    1.90 
   8 -15 -37    2.50    1.20 
  11 -15 -31    0.10    1.30 
  12 -15 -42   12.20    1.00 
  12 -15 -33    6.90    1.20 
  12 -13 -17    7.80    1.40 
  13 -13 -19   -1.10    1.20 
  14 -14 -29   -1.40    1.20 
  -2  -9 -29    3.30    1.00 
   0 -11 -40   63.79    1.80 
   0 -11 -37    2.00    1.20 
   0 -11 -34    9.80    1.30 
   1 -10 -16   64.49    1.50 
   2 -12 -49    2.60    1.00 
   3 -13 -41   34.00    1.40 
   3  -7  -2   53.29    1.00 
   4  -9  -5  977.10   12.90 
   4  -7  -1  777.02    8.60 
   5 -14 -32   -0.50    1.20 
   5  -9  -4   90.69    1.50 
   5  -8  -2   51.29    1.10 
   8 -15 -40    0.70    1.10 
   8 -15 -34   67.09    2.00 
   8 -13 -15   13.60    1.40 
   9 -15 -45    7.20    1.00 
   9 -15 -30   41.60    1.80 
  10 -15 -29   20.70    1.50 
  11 -15 -28   11.10    1.60 
  11 -14 -20   12.30    1.30 
  12 -15 -30   13.60    1.50 
  13 -14 -24    3.10    1.20 
  -4  -6 -22  157.88    2.00 
  -4  -5 -17   63.39    1.00 
  -2  -6 -11  143.99    1.70 
   0 -11 -43    0.20    1.10 
   1  -9 -11  345.07    4.70 
   3 -13 -44    3.90    1.10 
   6 -14 -25   26.60    1.60 
   6 -13 -17   18.50    1.50 
   6 -12 -12   13.40    1.30 
   6  -9  -3  484.25    6.00 
   7 -12 -11  148.89    2.70 
   8 -15 -43   17.20    1.30 
   8 -15 -31   27.90    1.70 
   8 -14 -20   14.70    1.60 
   9 -13 -14    7.70    1.20 
  10  -8  -3   11.40    0.80 
  14 -13 -21   32.80    1.40 
  15 -13 -26    2.40    1.10 
  -3  -8 -28    0.90    0.80 
  -3  -7 -20  120.79    1.80 
  -1  -9 -19   66.29    1.40 
  -1  -8 -14  111.39    1.70 
   0 -10 -20   45.10    1.30 
   2 -11 -17   38.80    1.50 
   2 -10 -12   45.20    1.20 
   2  -7  -3  155.68    2.00 
   3  -9  -6   12.80    1.00 
   5 -14 -29    2.60    1.30 
   5  -7   0  373.46    4.00 
   6 -10  -5   46.70    1.30 
   6  -8  -1  735.73    8.60 
   7 -15 -38   49.10    1.80 
   7 -15 -35   25.10    1.50 
   7 -14 -21   38.10    1.80 
   7  -6   1   25.20    0.60 
   8 -15 -46    0.00    1.00 
   8 -12 -10   15.10    1.10 
   9  -9  -3    0.40    0.80 
  10 -15 -26   13.60    1.40 
  10 -14 -18    2.80    1.20 
  12 -11 -10   77.19    1.60 
  12 -10  -8    1.10    0.90 
  13 -11 -12   12.10    1.00 
  14 -14 -26   74.39    2.00 
  15 -14 -37   -0.50    1.00 
  15 -14 -34    2.70    1.00 
   0 -11 -46    0.30    1.00 
   0  -8 -10   10.90    0.90 
   1 -12 -38   25.90    1.50 
   1 -12 -35   20.20    1.60 
   2  -8  -5  769.12    9.20 
   3 -13 -47   32.50    1.20 
   3 -11 -13   72.09    1.70 
   3  -6   0  451.35    4.40 
   4 -13 -22   29.10    1.50 
   4 -10  -7  298.67    4.20 
   5 -14 -47   12.20    1.20 
   5 -13 -18    2.80    1.30 
   5 -12 -13  119.09    2.30 
   7 -15 -41    1.20    1.00 
   7 -15 -32    0.00    1.20 
   8 -15 -28    3.10    1.40 
  10 -13 -13   17.40    1.30 
  11 -15 -25   -0.80    1.30 
  11 -11  -8   21.10    1.20 
  12 -12 -12    0.10    1.00 
  13 -15 -29   56.29    1.80 
  13 -12 -14    3.10    1.00 
  13 -10 -10   -1.00    0.70 
  15 -12 -21   -0.90    0.80 
  -2  -9 -26   23.30    1.20 
   0 -11 -28   93.19    2.20 
   1 -12 -41   14.00    1.30 
   1 -12 -32   10.00    1.50 
   2  -6  -1 4220.88   34.10 
   3 -12 -18    7.20    1.20 
   4  -6   1 4201.58   32.80 
   5 -14 -26    5.80    1.40 
   6 -14 -22    5.50    1.40 
   6 -11  -7  249.38    3.70 
   7 -15 -44    4.60    0.90 
   7 -10  -4  144.59    2.30 
   7  -9  -2  162.68    2.20 
  11 -10  -6    1.60    0.80 
  13 -14 -21   35.20    1.60 
  14 -15 -37   -2.40    0.90 
  15 -14 -31   -0.60    0.90 
   1 -12 -44    2.80    1.10 
   3 -13 -26   77.49    2.00 
   5 -11  -8    1.30    1.10 
   7 -15 -29   -1.00    1.20 
   7 -11  -6  355.76    5.20 
   8 -15 -25   -3.30    1.30 
   8 -14 -17   40.50    1.80 
  11 -14 -17  117.59    2.60 
  12 -13 -14    4.80    1.20 
  13 -13 -16   17.20    1.30 
  14 -15 -34   -0.40    0.80 
  14 -14 -23   -0.30    1.20 
  14 -12 -16    3.00    0.90 
  -4  -7 -27   12.00    0.80 
  -3  -8 -25  143.69    2.20 
  -2  -7 -13  145.59    2.00 
   1 -12 -29   35.60    1.70 
   1  -6  -2 1275.27   13.70 
   2  -9  -7  166.38    2.30 
   4 -14 -42   18.70    1.20 
   6 -15 -36    3.40    1.30 
   6 -13 -14  198.98    3.80 
   8 -13 -12   38.50    1.40 
   9 -14 -16   28.00    1.50 
   9  -8  -1   44.10    1.00 
  10 -11  -6    1.50    0.90 
  11 -15 -22   97.59    2.50 
  12  -9  -6   40.90    1.00 
  13 -15 -26    0.20    1.20 
  14 -15 -31    1.50    1.00 
  14 -13 -18   -1.40    1.20 
  15 -14 -28   12.90    1.20 
  -1 -10 -24   -0.30    1.00 
   0 -11 -25    0.50    1.30 
   0 -10 -17    1.60    0.90 
   1 -10 -13   18.10    1.10 
   1  -8  -6   -2.00    0.80 
   2 -13 -39   -1.40    1.10 
   2 -13 -36    7.60    1.20 
   2 -11 -14   69.49    1.60 
   4 -13 -19   10.50    1.30 
   4 -11  -9  480.25    7.10 
   6 -15 -42    9.10    1.00 
   6 -15 -33   13.10    1.40 
   7 -15 -26   16.90    1.60 
   8 -10  -3   11.20    0.90 
   9 -13 -11  178.38    3.20 
  10 -16 -40   -1.20    1.00 
  10 -16 -37    1.60    1.10 
  10 -16 -34   23.30    1.40 
  10 -14 -15    3.50    1.20 
  10 -10  -4    6.90    0.90 
  11 -16 -39    0.60    1.00 
  11 -16 -36    0.20    1.00 
  11  -9  -4   29.50    0.90 
  -4  -6 -19    0.30    0.70 
  -2  -9 -23   20.70    1.10 
   1 -12 -47    2.30    1.00 
   1 -12 -26   -1.30    1.30 
   2 -13 -42    0.40    1.10 
   3 -13 -23    9.90    1.40 
   5 -13 -15   10.80    1.40 
   5  -6   2 1237.68   12.00 
   6 -14 -19    9.80    1.40 
   8 -15 -22   20.50    1.70 
   9 -16 -38    4.60    1.10 
   9 -16 -35    0.20    1.20 
   9 -15 -21    0.80    1.20 
  10 -16 -43    1.50    0.90 
  10 -16 -31    7.90    1.30 
  11 -16 -30   22.80    1.50 
  12 -16 -38   -1.10    0.80 
  12 -16 -35   15.00    1.10 
  12 -16 -32   10.00    1.20 
  12 -14 -16    2.00    1.20 
  14 -15 -28   11.90    1.20 
  -4  -4 -12 1415.66   13.10 
  -3  -7 -17   74.59    1.20 
  -1  -9 -16   69.29    1.30 
   2 -13 -30    0.00    1.20 
   2 -12 -19    8.20    1.20 
   2 -10  -9  153.18    2.40 
   3 -12 -15  179.08    3.20 
   4 -14 -27   24.10    1.60 
   5 -12 -10   28.70    1.50 
   9 -16 -41   -3.50    1.00 
   9 -16 -32    3.60    1.20 
  10  -7  -1   63.89    0.90 
  13 -15 -23   28.10    1.50 
  15 -14 -25   37.50    1.50 
  -3  -5 -10  111.39    1.30 
  -2 -10 -37   44.10    1.50 
   2 -13 -45   30.90    1.30 
   3 -11 -10  259.97    3.90 
   6 -15 -27   26.10    1.60 
   7 -15 -23    7.90    1.30 
   8 -16 -39    3.50    1.10 
   8 -16 -36   14.60    1.20 
   8 -16 -33    1.00    1.10 
   8 -14 -14   62.99    1.90 
   9 -16 -29    4.60    1.30 
  10 -16 -28   15.60    1.40 
  10 -13 -10    0.10    1.10 
  10  -9  -2   40.90    1.10 
  11 -16 -27    8.50    1.40 
  11 -15 -19   24.00    1.60 
  12 -16 -29  110.19    2.40 
  12 -12  -9    0.90    1.00 
  13 -12 -11   36.30    1.30 
  14 -14 -20    7.60    1.20 
  15 -15 -33    2.10    1.00 
  15 -13 -20   21.90    1.20 
  -4  -7 -24   32.70    1.00 
  -3  -8 -22    4.70    0.90 
  -2 -10 -34   70.39    1.80 
  -1 -11 -35   22.50    1.40 
  -1  -8 -11  353.96    4.30 
   0 -11 -22   -0.80    1.10 
   0  -7  -5    0.60    0.80 
   0  -6  -3    0.60    0.70 
   1  -5   0 6744.12   53.39 
   2 -13 -27   22.60    1.30 
   3 -14 -37   56.99    1.80 
   3 -13 -20    9.00    1.20 
   4 -14 -24  160.68    3.30 
   4 -13 -16    8.70    1.30 
   4  -9  -2    4.40    0.90 
   5 -15 -34   37.30    1.60 
   5 -14 -20    0.50    1.30 
   5  -9  -1   31.90    1.10 
   7 -14 -15   61.99    1.90 
   8 -16 -42    0.30    1.00 
   9 -14 -13    5.20    1.30 
  12 -11  -7   13.40    1.00 
  13 -13 -13    0.90    1.00 
  13 -11  -9   15.30    1.00 
  -4  -5 -14  689.33    7.00 
  -1 -11 -32    8.00    1.30 
   1 -12 -23   17.00    1.20 
   3 -14 -40   -0.10    0.90 
   3 -14 -34   53.49    1.80 
   4 -10  -4  393.86    5.50 
   4  -8   0  880.81   10.40 
   5 -15 -43    7.60    1.20 
   5 -15 -31   20.60    1.50 
   5 -10  -3 1258.27   17.60 
   6 -15 -24   -0.20    1.20 
   6 -13 -11   57.39    1.80 
   6 -10  -2  119.19    1.90 
   7 -13 -10   64.49    1.70 
   7  -7   2  868.01    9.10 
   8 -16 -30    0.00    1.00 
   8 -15 -19   33.10    1.80 
   8 -13  -9    9.10    1.20 
   9 -12  -6   40.00    1.40 
   9 -10  -2   41.80    1.10 
  10 -16 -25    4.00    1.30 
  10 -15 -17    5.50    1.30 
  12 -16 -26    4.10    1.20 
  14 -13 -15    1.70    1.10 
  14 -12 -13   21.50    1.10 
  -3  -6 -12  311.57    3.40 
  -2  -5  -6   22.60    0.70 
   0 -12 -39    0.70    1.10 
   0 -12 -36   67.99    1.80 
   0 -12 -33    0.00    1.10 
   0  -8  -7   -2.10    0.80 
   3 -14 -43    6.20    1.00 
   3  -9  -3  257.77    3.20 
   3  -8  -1   26.10    0.90 
   5 -11  -5   14.70    1.20 
   6  -9   0  392.56    4.90 
   7 -16 -37   13.40    1.10 
   7 -16 -34   19.80    1.40 
   7 -15 -20   69.89    2.10 
   8 -16 -27   -2.40    1.20 
   8  -8   1   -1.30    0.70 
  11 -16 -24   95.39    2.40 
  11 -11  -5   -1.20    0.90 
  14 -16 -36   -1.00    0.70 
  14 -16 -33   13.60    1.10 
  15 -14 -22   47.70    1.50 
  -2 -10 -28   40.40    1.40 
  -2  -6  -8  207.98    2.30 
  -1 -11 -29   31.90    1.40 
   0 -12 -42   10.10    1.20 
   1 -10 -10   51.19    1.40 
   2 -12 -16    0.80    1.20 
   2 -11 -11   -1.20    0.90 
   3 -10  -5  250.97    3.50 
   5 -13 -12   99.89    2.30 
   7 -16 -40   35.00    1.40 
   7 -16 -31    0.60    1.20 
   7 -11  -3   19.50    1.10 
   8  -6   2  215.98    1.90 
   9  -7   1  378.86    3.70 
  11 -15 -16    0.40    1.20 
  11 -13  -9   14.40    1.10 
  11  -8  -2   64.69    0.90 
  12 -14 -13   20.90    1.30 
  12 -10  -5   64.39    1.30 
  13 -14 -15    3.60    1.10 
  13 -10  -7  527.05    6.90 
  14 -15 -22   50.59    1.70 
  15 -15 -27   -1.50    1.00 
   0 -12 -30    6.20    1.20 
   0 -11 -19   -0.20    1.20 
   0  -5  -1    2.50    0.60 
   2  -8  -2  214.48    2.60 
   3  -7   1  795.12    8.80 
   4 -14 -21   58.29    1.80 
   4 -11  -6   65.59    1.60 
   5 -14 -17  120.29    2.80 
   6 -12  -6  104.09    2.20 
   9 -16 -23    4.40    1.40 
   9  -9   0  333.97    4.00 
  10 -16 -22    2.00    1.30 
  11 -10  -3  374.66    4.90 
  14 -14 -17    1.70    1.10 
  -2  -7 -10  435.16    5.00 
  -1 -10 -18   49.00    1.50 
  -1  -9 -13   18.40    1.00 
   1 -13 -40   19.50    1.20 
   1 -13 -37    9.90    1.20 
   1 -13 -34    3.00    1.30 
   1 -12 -20   16.60    1.20 
   2  -9  -4  654.43    8.20 
   3 -13 -17   53.69    1.70 
   4  -7   2   55.89    1.20 
   5 -15 -25    3.50    1.30 
   5 -12  -7   35.80    1.50 
   7 -16 -28    3.20    1.10 
   7 -14 -12   70.09    2.00 
   7 -12  -5   37.50    1.40 
   8 -16 -24   30.90    1.70 
   8 -15 -16   77.49    2.20 
   8 -14 -11   51.29    1.80 
   9 -15 -15   12.90    1.40 
  10 -11  -3  370.96    5.20 
  11 -17 -38    1.50    0.90 
  11 -17 -35    1.40    1.00 
  11 -16 -21    2.00    1.40 
  14 -16 -27   81.19    2.00 
  -4  -7 -21   64.19    1.20 
  -3  -8 -19   46.40    1.30 
  -1 -11 -26    3.40    1.00 
   0 -12 -27   -1.70    1.10 
   3 -11  -7  582.24    8.70 
   4 -15 -38    9.40    1.10 
   4 -13 -13   51.19    1.80 
   6 -16 -38    4.50    1.00 
   6 -16 -35    0.70    1.00 
   6  -8   2  216.48    2.60 
   7 -15 -17   61.19    2.10 
   7  -9   1  385.56    4.70 
   8 -12  -4    8.10    1.10 
   8 -11  -2   67.89    1.50 
   9 -14 -10   55.09    1.70 
  10 -17 -39   15.30    1.00 
  10 -17 -33    0.30    1.10 
  10 -15 -14   36.50    1.70 
  10  -8   0 1069.29   12.20 
  11 -17 -32   -1.40    1.00 
  12 -17 -37   47.50    1.40 
  12 -17 -34   14.60    1.00 
  13 -15 -17    5.00    1.20 
  15 -14 -19    3.00    1.10 
  -3  -7 -14  339.47    4.10 
  -2 -10 -25    6.40    1.00 
   1 -13 -43    1.60    0.90 
   2 -10  -6  200.58    2.90 
   4 -15 -41   53.69    1.40 
   5 -15 -22   37.10    1.70 
   6 -16 -32   15.50    1.30 
   7 -16 -25    8.90    1.40 
   7 -13  -7    1.10    1.20 
   9 -17 -37   20.80    1.30 
   9 -17 -34    0.60    1.00 
   9 -16 -20   24.40    1.60 
  10 -17 -30    4.00    1.20 
  10 -16 -19    6.00    1.40 
  11 -17 -29   60.29    1.80 
  12 -17 -31   48.50    1.50 
  13 -16 -22    4.00    1.20 
  13 -13 -10  190.38    3.20 
  14 -15 -19    4.10    1.20 
  15 -16 -32   -0.60    0.90 
  -2  -9 -17   38.10    1.20 
   1 -13 -28    2.90    1.20 
   1  -8  -3   22.90    0.90 
   1  -7  -1   24.40    1.00 
   2 -14 -38    3.00    1.10 
   2 -14 -35    4.90    1.30 
   5  -7   3  156.58    1.80 
   6 -16 -29   31.50    1.60 
   8 -16 -21    2.70    1.20 
   8 -13  -6   30.60    1.40 
   9 -17 -31    9.90    1.20 
  10 -14  -9   15.10    1.30 
  11 -15 -13  286.07    5.40 
  12 -17 -28   70.49    1.70 
  12 -13  -8   81.09    1.90 
  12 -12  -6  156.08    2.60 
  13 -12  -8   79.29    1.50 
  14 -16 -24   34.90    1.50 
  14 -13 -12    0.20    1.00 
  -2  -8 -12   45.70    1.20 
  -1 -11 -23   16.90    1.20 
   0 -11 -16   11.80    1.20 
   1 -11 -12    1.70    1.10 
   1  -9  -5   10.80    1.00 
   2 -14 -41   -0.10    0.90 
   2 -12 -13  181.88    3.30 
   3 -14 -22   29.60    1.50 
   4 -15 -26   -0.40    1.20 
   5 -14 -14   46.00    1.60 
   5 -13  -9   12.70    1.40 
   7 -16 -22    1.90    1.40 
   9 -17 -28    2.30    1.10 
  10 -17 -27    8.60    1.30 
  11 -17 -26   -0.10    1.10 
  11 -16 -18   37.80    1.70 
  12 -14 -10   35.60    1.70 
  12  -9  -3  189.08    2.20 
  13 -14 -12    3.10    1.10 
  14 -14 -14   14.80    1.30 
  15 -16 -29    2.50    1.00 
  -3  -9 -24   -0.50    0.80 
  -1  -5  -2 1281.87   12.70 
   1 -13 -25    5.00    1.30 
   2 -14 -29    8.90    1.30 
   2 -11  -8   14.70    1.10 
   2  -6   2   10.20    0.80 
   3 -13 -14    0.50    1.10 
   3  -6   3  914.41    9.40 
   6 -16 -26  168.48    3.60 
   7 -15 -14   64.49    2.00 
   8 -17 -38    6.80    1.00 
   8 -17 -35   13.00    1.30 
   8 -17 -32   -1.50    1.00 
   8 -15 -13   32.30    1.70 
   9 -15 -12   73.09    2.00 
   9 -13  -5    0.90    1.10 
   9 -12  -3  181.58    3.00 
  11 -13  -6  186.28    3.30 
  11 -12  -4    2.00    1.00 
  11  -9  -1  103.39    1.40 
  12 -11  -4    0.90    0.90 
  13 -16 -19   -1.80    1.20 
  13 -11  -6  190.18    2.70 
  15 -15 -21    0.80    1.10 
  -2 -10 -22    2.30    1.00 
  -1 -10 -15   67.59    1.50 
   4 -10  -1  216.98    3.20 
   5 -15 -19  146.69    3.20 
   5 -11  -2   30.60    1.30 
   5 -10   0   32.10    1.20 
   8 -17 -29    3.30    1.10 
   8 -16 -18    4.40    1.40 
   8 -14  -8   27.70    1.50 
   8  -9   2   34.00    1.10 
   8  -7   3   24.60    0.70 
   9 -17 -25   18.20    1.40 
   9 -16 -17   11.50    1.50 
   9  -8   2   35.00    0.90 
  10 -17 -24    6.40    1.20 
  10 -16 -16   16.90    1.50 
  11 -17 -23    0.90    1.30 
  13 -15 -14    8.30    1.50 
  14 -17 -32   26.20    1.10 
  14 -16 -21   29.90    1.50 
   0 -12 -21   -1.30    1.20 
   1 -10  -7    9.70    1.10 
   1  -6   1 2439.36   22.40 
   2 -14 -26   23.10    1.50 
   3 -15 -36    6.60    1.20 
   3 -14 -19   10.20    1.40 
   4 -14 -15  174.98    3.50 
   4 -11  -3    4.50    1.10 
   4  -9   1   32.00    1.10 
   4  -6   4 1330.07   13.30 
   5 -16 -39    0.20    0.90 
   5 -16 -30  114.39    2.60 
   6 -15 -15    3.60    1.40 
   6 -14 -10   11.50    1.40 
   6 -11  -1  320.87    4.50 
   6 -10   1  222.28    3.00 
  10 -15 -11    0.60    1.20 
  11 -11  -2   70.59    1.50 
  12 -15 -12   69.69    1.70 
  14 -17 -29    2.10    1.00 
  14 -15 -16    1.30    1.10 
  15 -14 -16    2.30    1.00 
  -4  -7 -18  291.27    3.60 
  -1  -9 -10   49.70    1.20 
   0  -8  -4   98.19    1.60 
   0  -7  -2  875.81   10.40 
   1 -13 -22    8.20    1.30 
   3 -15 -39    0.10    0.90 
   3 -15 -33   32.40    1.50 
   3 -10  -2   19.50    1.10 
   3  -9   0  390.06    5.00 
   5 -12  -4   27.40    1.40 
   5  -9   2    5.10    0.90 
   6 -12  -3   67.39    1.60 
   7 -17 -36    4.00    0.90 
   7 -17 -33   29.60    1.30 
   7 -16 -19    5.40    1.30 
   7 -12  -2   12.30    1.20 
   7  -6   4   29.20    0.60 
   8 -17 -26    4.10    1.20 
   9 -14  -7  205.78    3.70 
  11 -16 -15    6.80    1.40 
  12 -17 -22    8.60    1.20 
  -4  -5 -11  598.54    5.90 
  -3  -9 -21    9.50    1.00 
  -3  -6  -9    5.80    0.70 
  -3  -5  -7 1007.50   10.10 
  -1 -12 -34    4.50    1.20 
   0  -9  -6  540.35    7.20 
   3 -15 -30   50.29    1.70 
   5 -16 -27   44.10    1.70 
   5 -14 -11   51.09    1.80 
   7 -17 -30    2.50    1.10 
   9 -17 -22    5.30    1.30 
  10 -17 -21    8.60    1.30 
  10 -12  -2   19.30    1.00 
  11 -17 -20   17.60    1.50 
  14 -17 -26   12.90    1.10 
  15 -16 -23   -0.90    1.00 
  -4  -8 -23   39.50    1.10 
  -2 -11 -30    3.50    1.10 
  -2 -10 -19    7.90    1.10 
  -2  -9 -14   69.69    1.50 
  -1 -12 -31   29.20    1.40 
   0 -13 -38    1.00    1.00 
   0 -13 -35   -1.80    1.00 
   0 -13 -32  410.26    7.30 
   0 -11 -13    1.80    1.00 
   1 -11  -9    2.00    1.10 
   2 -14 -23    2.50    1.10 
   2 -13 -15   38.00    1.60 
   2 -12 -10    5.00    1.10 
   2  -9  -1  384.26    5.00 
   3 -11  -4  505.65    7.40 
   4 -15 -20  197.78    4.10 
   4 -12  -5  123.19    2.30 
   4  -8   3   72.39    1.20 
   5 -15 -16   14.20    1.50 
   6 -13  -5   11.00    1.30 
   6  -9   3  258.67    3.10 
   7 -17 -27    7.90    1.30 
   7 -13  -4    1.30    1.20 
   7 -10   2   18.90    1.10 
   8 -17 -23    6.40    1.30 
   8 -16 -15   23.60    1.70 
   8 -15 -10    8.70    1.40 
   9 -16 -14    5.80    1.50 
  10 -14  -6    7.00    1.20 
  11 -18 -34   -2.00    0.80 
  12 -10  -2   20.40    0.90 
  13 -16 -16    5.40    1.20 
  14 -16 -18   15.50    1.40 
  -2  -7  -7  165.88    2.20 
  -2  -6  -5  789.42    8.70 
  -1 -12 -28   -0.50    1.20 
   0  -6   0  490.75    5.10 
   2  -8   1  736.03    8.90 
   3 -14 -16   43.90    1.70 
   5 -16 -24   29.80    1.60 
   5 -13  -6    6.10    1.30 
   7 -15 -11    1.20    1.20 
   8 -13  -3   47.50    1.60 
   8 -12  -1  155.08    2.50 
   9 -15  -9    3.20    1.40 
  10 -18 -32    2.70    1.10 
  10 -16 -13    3.90    1.30 
  10 -11   0   39.40    1.10 
  11 -18 -31   25.40    1.30 
  12 -18 -30    0.60    0.90 
  12 -13  -5   74.89    1.70 
  13 -17 -21   12.70    1.30 
  13 -14  -9   22.40    1.20 
  13 -13  -7    0.90    1.00 
  14 -14 -11   -3.60    1.10 
  14 -13  -9   23.40    1.20 
  -4  -6 -13  572.34    6.10 
  -2 -11 -27   20.50    1.20 
   0 -13 -29   -1.90    1.10 
   0 -12 -18   10.90    1.40 
   1 -14 -36   24.60    1.30 
   1 -13 -19   21.90    1.40 
   4 -16 -34    4.80    1.20 
   5  -8   4   97.99    1.40 
   5  -6   5   96.49    1.20 
   7 -16 -16   44.30    1.80 
   9 -17 -19   21.10    1.50 
  10 -18 -29    3.40    1.20 
  11 -10   0   37.00    1.10 
  12 -14  -7  158.28    3.20 
  13 -15 -11    2.80    1.30 
  13 -12  -5   75.79    1.60 
  14 -17 -23    1.50    0.90 
  15 -17 -28    3.00    1.10 
  -2  -8  -9  150.78    2.10 
  -1 -11 -17   79.79    1.80 
  -1 -10 -12    2.30    0.80 
   1 -14 -39   -2.50    1.00 
   1 -14 -30   33.80    1.60 
   3 -12  -6   39.10    1.40 
   4 -16 -37   63.79    1.50 
   4 -16 -31    4.60    1.10 
   4 -13  -7  202.18    3.70 
   6 -17 -31   30.80    1.30 
   6 -14  -7   38.10    1.70 
   7 -14  -6   55.39    1.70 
   8 -17 -20    1.90    1.30 
   8 -14  -5   74.89    1.90 
   8  -8   4  100.39    1.40 
   9 -18 -33   21.00    1.20 
  10 -15  -8   37.30    1.50 
  11 -17 -17    7.60    1.40 
  11 -16 -12   36.30    1.70 
  12 -18 -27   -0.40    0.90 
  12 -15  -9  242.58    4.50 
  12 -12  -3    0.00    0.90 
  15 -16 -20   93.89    2.10 
  -2  -5  -3  159.18    1.60 
  -1 -12 -25    5.50    1.30 
   0 -13 -26   75.49    1.90 
   1  -8   0   15.70    0.90 
   2  -5   4  917.71    8.60 
   4 -15 -17    0.40    1.20 
   5 -16 -21   27.40    1.70 
   6 -17 -28    0.50    1.10 
   6 -16 -17   15.10    1.50 
   7  -9   4  640.14    7.60 
   9 -18 -30    4.00    1.20 
   9 -13  -2    7.90    1.20 
  10 -18 -26   16.40    1.20 
  11 -18 -25    3.40    1.00 
  11 -13  -3   37.60    1.50 
  15 -17 -25    2.00    1.00 
  -3 -10 -26   75.39    1.60 
  -3  -9 -18    8.00    1.00 
  -2 -11 -24   -0.20    1.00 
   1 -10  -4    9.10    1.10 
   1  -5   3 1562.44   14.20 
   2 -13 -12   -0.40    1.10 
   2  -7   3  235.88    2.60 
   3  -7   4    6.30    0.80 
   5 -14  -8    0.10    1.30 
   7 -17 -21    1.80    1.30 
   7  -7   5    1.30    0.60 
   8 -16 -12   55.59    2.00 
   9 -18 -27   -0.10    1.00 
  11 -12  -1    2.30    1.00 
  12 -18 -24    5.10    1.00 
  13 -17 -18   10.60    1.20 
  13 -16 -13    2.70    1.10 
  14 -17 -20    4.60    1.10 
  14 -16 -15   13.80    1.30 
  15 -15 -15    1.10    1.00 
  -4  -8 -20   19.70    0.90 
  -4  -7 -15    8.70    0.80 
  -3  -8 -13   75.29    1.30 
  -2 -10 -16    1.60    1.00 
   0 -13 -23    1.00    1.20 
   1 -13 -16   53.59    1.60 
   2 -15 -37    2.30    1.00 
   2 -15 -31   53.89    1.70 
   4  -7   5  770.72    8.50 
   5 -12  -1  295.57    4.70 
   6 -12   0    8.30    1.20 
   6  -8   5  758.42    8.80 
   7 -16 -13    0.30    1.40 
   7 -15  -8    2.80    1.40 
   8 -15  -7   15.80    1.50 
  10 -18 -23   72.09    1.90 
  10 -17 -15   52.09    1.90 
  10 -16 -10   97.09    2.30 
  11 -18 -22    5.70    1.20 
  -2  -9 -11   -2.40    0.90 
  -1 -12 -22    5.60    1.10 
  -1  -9  -7    7.50    0.90 
   0 -12 -15   -2.60    1.10 
   1 -14 -24    1.20    1.30 
   1  -7   2  107.09    1.60 
   2 -15 -28   51.99    1.80 
   2 -12  -7  207.18    3.40 
   4 -11   0    2.70    1.00 
   4 -10   2  121.99    2.10 
   5 -16 -18   51.29    1.90 
   5 -10   3 1265.57   18.10 
   6 -11   2   31.00    1.30 
   8 -18 -28   -2.00    1.00 
   8 -17 -17   80.89    2.00 
   9 -18 -24   94.79    2.20 
   9 -15  -6   48.40    1.70 
  11 -17 -14  112.39    2.70 
  12 -11  -1    3.30    0.90 
  13 -11  -3   37.00    1.00 
  15 -17 -22    2.00    1.00 
  15 -16 -17   14.50    1.30 
   0  -5   2 1962.40   17.30 
   1 -11  -6   31.30    1.40 
   3 -11  -1  608.94    9.10 
   3 -10   1   62.99    1.50 
   4 -15 -14   37.30    1.70 
   4 -12  -2  125.09    2.40 
   5 -17 -35    8.10    1.00 
   5 -13  -3   48.20    1.70 
   6 -17 -22   43.70    1.80 
   6 -16 -14   13.60    1.60 
   6 -13  -2   44.90    1.50 
   7 -17 -18   26.30    1.60 
   7 -13  -1   49.10    1.60 
   7 -12   1  285.97    4.30 
  12 -18 -21    2.50    1.00 
  13 -14  -6   70.89    1.60 
  14 -18 -25   23.10    1.20 
  -2 -11 -21   -1.50    0.90 
   0  -9  -3    0.20    0.80 
   0  -8  -1   -0.70    0.80 
   2 -15 -25   15.80    1.40 
   6 -10   4  392.86    5.30 
   7 -11   3    4.10    1.10 
   8 -18 -25   -1.10    1.00 
   9 -18 -21    3.10    1.20 
   9  -7   4  652.63    6.30 
  10 -18 -20    7.50    1.30 
  10 -12   1   11.40    0.90 
  10  -8   3    8.60    0.60 
  11 -18 -19   48.50    1.70 
  11 -11   1    0.30    0.90 
  13 -17 -15    2.60    1.20 
  13 -15  -8    1.10    1.10 
  -1 -10  -9    2.20    0.80 
   0 -13 -20   18.70    1.40 
   3 -16 -32    3.70    1.10 
   3 -12  -3  492.55    8.00 
   3  -9   3  495.55    6.30 
   4 -13  -4  154.58    3.10 
   5 -15 -10    4.70    1.30 
   6 -14  -4   54.99    1.80 
   6  -6   6    4.50    0.60 
   7 -18 -32   -1.60    0.90 
   7 -18 -29    3.70    1.00 
   7 -14  -3   48.40    1.60 
   8 -16  -9   23.00    1.60 
   8 -13   0  231.08    3.60 
   8 -12   2  126.89    2.30 
   8  -9   5   10.30    0.90 
   9 -17 -13  158.78    3.60 
  12 -15  -6  124.59    2.80 
  12 -13  -2  105.49    2.10 
  13 -13  -4  743.53   11.80 
  -3  -9 -15  176.68    2.70 
  -1 -12 -19   25.00    1.30 
   0  -7   1    1.00    0.90 
   2 -13  -9    6.20    1.20 
   2 -10   0 1068.09   15.60 
   2  -9   2  166.98    2.40 
   3 -16 -29   50.29    1.60 
   3 -14 -10  109.99    2.50 
   4 -16 -19   15.60    1.60 
   5 -16 -15    0.30    1.20 
   5  -9   5  976.30   12.50 
   6 -17 -19    6.90    1.30 
   7 -16 -10   53.39    2.00 
   8 -18 -22   10.70    1.20 
   8 -17 -14   18.80    1.40 
   9 -16  -8   34.00    1.50 
   9 -10   4    7.40    0.80 
  11  -9   2   58.29    1.00 
  12 -18 -18   40.40    1.50 
  13 -16 -10    7.20    1.30 
  14 -18 -22    6.50    0.90 
  14 -16 -12    0.80    1.10 
  15 -17 -19   68.99    1.70 
  -4  -8 -17   19.50    1.00 
  -2 -10 -13  177.48    2.90 
   0 -12 -12   51.29    1.70 
   1 -12  -8   40.30    1.50 
   2 -15 -22    4.80    1.20 
   2 -11  -2   59.49    1.40 
   2  -6   5  952.80   10.00 
   3 -16 -26   23.60    1.50 
   5 -17 -23    1.60    1.20 
   7 -18 -26    9.00    1.20 
   7 -17 -15    1.90    1.40 
   7 -15  -5  186.18    3.80 
   7 -10   5  247.58    3.20 
   8 -11   4  503.05    7.30 
   8  -6   5  770.12    6.90 
   9 -18 -18   93.89    2.30 
   9 -13   1    2.30    1.20 
  10 -18 -17   15.70    1.40 
  10 -16  -7   45.80    1.70 
  11 -19 -27   11.30    1.10 
  11 -17 -11  107.69    2.60 
  11 -14  -2   65.39    1.60 
  12 -16  -8  251.17    4.40 
  15 -16 -14   12.20    1.20 
  -4  -6 -10   21.40    0.80 
  -3 -10 -20    7.90    1.00 
  -2 -11 -18    7.40    1.20 
  -2  -8  -6  203.18    2.60 
  -2  -7  -4  657.13    7.70 
  -1  -5   1 2402.56   20.80 
   1  -6   4   22.30    0.90 
   3 -15 -15   37.60    1.70 
   3 -13  -5    0.90    1.20 
   3  -8   5  867.81   10.60 
   3  -6   6   71.09    1.10 
   4 -15 -11    1.50    1.40 
   6 -16 -11    8.40    1.30 
   6  -9   6   12.60    0.90 
   8 -15  -4   30.90    1.60 
   9 -14  -1  355.56    6.00 
  10 -19 -28    0.40    0.90 
  11 -18 -16    3.60    1.30 
  11 -13   0    5.60    1.30 
  12 -19 -26    5.70    0.90 
  13 -12  -2  102.09    1.80 
  -3  -8 -10  252.97    3.20 
  -3  -5  -4   98.59    1.20 
  -1 -13 -27   87.09    2.00 
   0 -14 -34    6.60    1.00 
   0 -14 -31   -0.10    1.00 
   0 -13 -17    3.10    1.20 
   1 -14 -18   14.40    1.20 
   2  -8   4  373.16    4.50 
   3 -16 -23    0.00    1.20 
   4 -14  -6   16.70    1.50 
   7 -18 -23   34.20    1.60 
  11 -19 -24   -0.50    0.90 
  12 -12   0  312.67    4.70 
  12 -10   1    8.40    0.80 
  13 -18 -17    1.00    1.00 
  13 -17 -12    9.30    1.20 
  14 -18 -19   22.80    1.20 
  14 -17 -14   11.90    1.30 
  -2  -9  -8   14.10    1.10 
  -2  -6  -2  217.48    2.40 
  -1 -12 -16   57.89    1.70 
  -1 -11 -11   47.60    1.60 
   1  -9   1   43.40    1.10 
   2 -15 -19   -0.70    1.20 
   4 -17 -33   29.30    1.20 
   4 -16 -16   66.39    2.00 
   5 -16 -12   -0.90    1.20 
   5 -15  -7   17.60    1.50 
   5 -12   2   11.20    1.30 
   6 -17 -16    7.50    1.40 
   8 -17 -11   36.10    1.80 
   8  -7   6    8.30    0.70 
   9 -19 -29    2.50    0.90 
   9 -17 -10   -0.30    1.30 
  10 -19 -25    3.50    1.10 
  12 -19 -23    0.10    0.80 
  15 -17 -16   37.50    1.40 
  -2 -12 -26   21.00    1.30 
   1 -15 -35   24.10    1.30 
   1 -15 -32   22.70    1.20 
   1 -15 -29    4.50    1.20 
   1 -11  -3  258.37    4.00 
   2 -14 -11   29.20    1.50 
   4 -17 -27   13.60    1.20 
   4 -12   1  156.88    2.90 
   4  -6   7 8504.75   58.79 
   5 -13   0  232.68    4.10 
   5 -11   4  145.89    2.60 
   6 -18 -27    3.30    0.90 
   7 -18 -20   37.30    1.60 
   7 -17 -12   -0.80    1.40 
   9 -19 -26    4.80    1.10 
   9 -18 -15   65.29    2.00 
  10 -18 -14  112.99    2.70 
  10 -15  -2   81.19    2.10 
  11 -12   2  111.09    2.10 
  14 -15  -7   69.49    1.80 
  -1 -13 -24    3.60    1.20 
  -1  -7   0   18.20    0.90 
   0 -14 -25   -0.40    1.10 
   0  -6   3    2.80    0.70 
   1  -8   3  144.19    2.00 
   2 -13  -6   14.10    1.30 
   3 -15 -12    4.80    1.40 
   3 -14  -7    1.20    1.30 
   5  -8   7  995.20   12.00 
   6 -18 -24   -0.10    1.00 
   6 -14  -1    0.10    1.30 
   6 -11   5   17.70    1.20 
   7 -14   0   12.10    1.40 
   7 -12   4   30.50    1.30 
   8 -18 -16   21.30    1.50 
   9 -16  -5   62.99    1.80 
  10 -19 -22    7.70    1.30 
  11 -19 -21    1.30    1.00 
  11 -18 -13  113.59    2.70 
  13 -16  -7    6.50    1.40 
  13 -14  -3  249.38    4.00 
  14 -16  -9   35.60    1.60 
  14 -14  -5    0.20    1.00 
  -5  -5 -12  118.79    1.30 
  -3 -10 -17   55.99    1.40 
  -2 -12 -23    4.70    1.30 
  -2 -11 -15   35.60    1.50 
  -1 -10  -6   29.10    1.10 
   0 -13 -14   26.20    1.70 
   0 -12  -9   -2.30    1.00 
   1 -15 -26    4.20    1.20 
   1 -14 -15    1.70    1.20 
   3 -12   0   77.19    1.80 
   4 -15  -8    5.10    1.30 
   4 -13  -1    1.40    1.10 
   5 -17 -17   -2.30    1.20 
   5 -14  -2    0.60    1.30 
   8 -19 -27   16.30    1.10 
   8 -14   1   -0.90    1.10 
   8 -13   3   47.80    1.50 
   9 -19 -23    8.90    1.10 
   9 -11   5   31.30    1.10 
   9  -9   6  547.45    6.50 
  10 -16  -4   73.19    2.10 
  11 -17  -8  130.09    3.00 
  12 -19 -20   -0.10    0.90 
  12 -15  -3    0.20    1.20 
  12 -14  -1   86.39    2.00 
  13 -18 -14   29.80    1.40 
  15 -15  -9   -0.50    0.90 
  -4  -9 -19   10.20    0.90 
  -4  -8 -14  186.28    2.50 
  -2 -10 -10    5.30    1.00 
   0 -14 -22   37.60    1.70 
   0  -9   0  329.07    4.50 
   1 -12  -5    1.50    1.10 
   2 -16 -33   -0.20    0.90 
   2 -16 -30   16.20    1.20 
   3 -10   4  146.39    2.40 
   4 -16 -13   31.40    1.70 
   5 -10   6   81.99    1.50 
   6 -17 -13    3.80    1.30 
   7 -18 -17   46.60    1.70 
   7 -15  -2    7.00    1.40 
  10 -19 -19    6.00    1.10 
  10 -10   5   -0.20    0.70 
  11 -19 -18   -3.00    1.10 
  12 -16  -5  214.18    4.10 
  12 -11   2  111.89    1.70 
  13 -17  -9    4.50    1.30 
  13 -13  -1   -1.70    1.00 
  14 -17 -11   21.70    1.50 
  -1 -13 -21    6.40    1.40 
  -1 -12 -13   10.70    1.30 
   0 -10  -2  159.58    2.60 
   2 -16 -27    4.30    1.00 
   2 -11   1  101.69    2.00 
   2  -7   6  954.80   11.10 
   3 -13  -2   23.90    1.50 
   3  -7   7  220.18    2.60 
   4 -14  -3   -0.90    1.20 
   5 -16  -9   10.70    1.40 
   6 -18 -21   35.50    1.60 
   6 -15  -3  150.28    3.40 
   8 -19 -24   28.20    1.40 
   8 -17  -8    5.20    1.40 
   8 -15  -1   77.59    2.00 
   8 -12   5  126.59    2.40 
   8  -8   7   -0.60    0.60 
   9 -19 -20   16.50    1.20 
   9 -18 -12   90.39    2.30 
   9 -17  -7  101.79    2.50 
  10 -18 -11  138.19    3.10 
  10 -12   4   76.39    1.40 
  12 -13   1   24.00    1.30 
  14 -19 -21   14.40    1.00 
  15 -18 -18    6.60    1.00 
  15 -17 -13    3.20    1.10 
  -1 -11  -8   41.40    1.40 
   0  -8   2  968.50   12.80 
   1  -7   5  442.36    5.20 
   2 -10   3   12.70    1.00 
   5 -15  -4  340.67    6.70 
   6 -10   7  296.67    4.10 
   6  -8   8  209.28    2.50 
   7 -17  -9   99.79    2.70 
   7  -6   7   25.10    0.60 
   8 -18 -13   -1.20    1.20 
   9 -15   0  592.14   10.60 
   9 -14   2   -1.80    1.10 
  10 -17  -6    9.40    1.40 
  11 -14   1   19.10    1.40 
  11 -11   4  327.47    4.50 
  -3 -11 -22   27.40    1.20 
  -3  -7  -5  250.87    3.00 
  -2 -12 -20   86.79    1.90 
  -1  -6   2  108.09    1.50 
   0 -14 -19    2.40    1.20 
   1 -15 -20   27.80    1.60 
   2 -16 -24   26.70    1.40 
   2 -14  -8    2.80    1.30 
   2 -12  -1   12.30    1.10 
   3 -15  -9  146.89    3.20 
   3  -9   6   11.30    0.90 
   4  -9   7 2345.87   27.20 
   4  -7   8  846.22    9.70 
   6 -18 -18   20.00    1.40 
   7 -16  -4  263.37    5.20 
   8 -19 -21    7.80    1.20 
   8 -16  -3   21.90    1.70 
  10 -19 -16    5.50    1.20 
  11 -18 -10  189.18    3.90 
  -2  -8  -3    8.10    0.90 
  -1 -13 -18   14.70    1.20 
   1 -14 -12   97.99    2.10 
   2  -9   5  375.36    4.90 
   3 -17 -28    1.80    1.00 
   3 -14  -4   13.80    1.40 
   5  -9   8 1939.61   23.60 
   6 -17 -10  189.28    4.10 
   7 -18 -14    2.90    1.30 
   9 -19 -17    7.40    1.20 
  13 -19 -16    0.60    1.10 
  13 -18 -11   38.80    1.50 
  14 -18 -13   20.90    1.20 
  -3 -10 -14    0.70    0.90 
  -3  -6  -3  257.77    2.80 
  -2 -11 -12   -0.20    1.00 
  -2  -9  -5   30.10    1.00 
  -2  -7  -1  392.26    4.80 
   1 -11   0   39.30    1.40 
   1 -10   2   39.30    1.30 
   1  -5   6  177.38    1.90 
   2 -16 -21   -0.20    1.10 
   2 -13  -3  223.88    3.90 
   4 -16 -10   55.89    1.80 
   4 -15  -5    5.20    1.40 
   5 -13   3   51.79    1.70 
   7  -7   8   18.50    0.70 
   9 -10   7    8.00    0.90 
  11 -17  -5  314.47    6.00 
  14 -16  -6   77.69    1.90 
  14 -15  -4   33.70    1.50 
  15 -18 -15   13.60    1.10 
  -4  -9 -16    7.70    0.90 
  -4  -7  -9  462.95    5.40 
  -4  -6  -7  296.17    3.20 
   0  -7   4   -0.20    0.80 
   1  -9   4  357.26    4.90 
   2  -5   7 7034.40   55.29 
   3 -17 -25    6.20    0.90 
   4 -12   4   12.00    1.30 
   5 -14   1  348.87    6.40 
   6 -14   2    1.70    1.30 
   6 -12   6  106.49    2.20 
   7 -19 -22    0.30    1.00 
   7 -14   3   44.30    1.70 
   7 -13   5   13.80    1.30 
   7 -10   8   73.59    1.40 
   8 -19 -18   47.90    1.70 
   8 -18 -10    1.10    1.30 
   8  -9   8    1.40    0.80 
   9 -18  -9   28.90    1.60 
  10 -16  -1   25.50    1.50 
  10 -11   6   31.20    1.20 
  12 -12   3   -1.00    0.90 
  13 -17  -6  133.79    2.90 
  13 -12   1   22.20    0.90 
  14 -17  -8   -0.60    1.10 
  15 -16  -8   15.70    1.30 
  -3 -11 -19   10.30    1.10 
  -3  -9  -9   40.40    1.10 
  -2 -12 -17    6.80    1.10 
  -2 -10  -7  211.28    3.30 
  -1 -12 -10   73.19    1.90 
   0 -14 -16   22.10    1.50 
   0  -5   5   -1.00    0.60 
   1 -15 -17    2.30    1.20 
   1 -12  -2  108.99    2.30 
   4 -17 -15   54.89    1.80 
   4 -11   6  354.86    5.50 
   5 -17 -11  355.26    7.00 
   5 -16  -6  390.06    7.60 
   5  -7   9  257.47    2.80 
   6 -18 -15    9.50    1.40 
   7 -17  -6   77.39    2.30 
   7 -15   1   81.29    2.10 
   8 -17  -5   24.30    1.50 
   9 -17  -4    4.80    1.30 
  10 -19 -13   19.60    1.40 
  12 -16  -2   87.59    2.10 
  12 -15   0  129.69    2.80 
  13 -14   0  690.53   11.50 
  14 -14  -2  125.89    2.30 
  15 -17 -10   27.00    1.40 
  -4  -8 -11    6.00    0.80 
  -4  -5  -5  958.10   10.00 
   2  -8   7  153.18    2.20 
   3 -12   3  191.08    3.50 
   3 -11   5   19.40    1.30 
   3  -8   8    6.30    0.90 
   3  -5   8 5966.60   48.70 
   4 -14   0  286.97    5.30 
   5 -18 -19   -1.40    0.90 
   6 -15   0  603.14   11.10 
   6  -9   9    5.90    0.90 
   7 -18 -11   19.30    1.50 
   7 -12   7   33.50    1.30 
   8 -15   2    5.60    1.30 
   8 -14   4   53.69    1.70 
   9 -19 -14    1.70    1.10 
  10 -17  -3   -0.60    1.30 
  10 -13   5    1.70    1.00 
  10  -8   6  200.38    2.10 
  11 -20 -20   13.40    1.10 
  11 -19 -12    3.00    1.10 
  11 -18  -7   85.59    2.20 
  11 -12   5   -0.40    1.00 
  11  -9   5   30.50    0.80 
  12 -17  -4  327.57    6.00 
  12 -14   2    3.30    1.10 
  13 -19 -13    6.70    1.20 
  14 -19 -15   35.20    1.30 
  -1 -14 -26    3.00    1.10 
  -1 -11  -5    1.90    1.00 
   0 -15 -27    1.00    1.10 
   2 -14  -5   -1.90    1.20 
   3 -15  -6    1.60    1.30 
   3 -13   1  590.34   10.20 
   4  -8   9   19.80    1.00 
   5 -15  -1   35.40    1.80 
   6 -17  -7  285.47    5.80 
   6 -11   8    2.30    1.00 
   7  -8   9   46.10    1.00 
   8 -19 -15    9.60    1.20 
   8 -13   6    3.20    1.10 
  10 -20 -21    8.30    1.00 
  11 -15   2   31.00    1.40 
  12 -20 -19   -0.60    0.80 
  13 -18  -8    2.90    1.10 
  14 -18 -10    4.20    1.00 
   0 -13  -8  428.66    7.70 
   0 -10   1    1.70    1.00 
   1 -13  -4   -0.80    1.10 
   1  -8   6  598.44    7.50 
   2 -11   4   29.30    1.40 
   2  -6   8  487.15    5.20 
   3 -17 -19    1.30    1.10 
   4 -18 -26    3.60    0.90 
   4 -10   8  160.48    2.60 
   6 -19 -23    8.30    1.00 
   6 -18 -12    2.60    1.20 
   6 -16  -2  269.57    5.40 
   7 -16  -1    4.50    1.30 
   8 -16   0  140.39    3.20 
   9 -15   3  154.28    3.20 
  15 -18 -12    1.80    1.00 
  -5  -6 -11   -1.00    0.60 
  -3 -10 -11   12.20    1.00 
  -3  -5  -1   25.90    0.70 
  -2 -12 -14   36.40    1.60 
  -1 -14 -23   38.80    1.50 
  -1  -7   3  142.69    2.00 
  -1  -5   4   22.40    0.80 
   0 -15 -24    4.60    1.10 
   0 -14 -13   -1.70    1.30 
   1 -16 -28    0.80    1.00 
   1 -15 -14    2.70    1.20 
   1  -6   7    9.70    0.80 
   2 -16 -15   -0.80    1.20 
   2 -12   2   21.90    1.30 
   3 -14  -1   19.50    1.50 
   4 -18 -23   10.00    1.00 
   4 -17 -12    5.10    1.30 
   4 -15  -2   30.40    1.70 
   5 -18 -16    3.00    1.10 
   5 -10   9   60.89    1.40 
   7 -19 -16    5.20    1.10 
   8 -18  -7    0.90    1.30 
   9 -19 -11    6.50    1.20 
   9 -18  -6   44.50    1.80 
   9 -16   1    9.10    1.40 
   9 -14   5   56.99    1.70 
   9 -11   8   12.20    0.90 
   9  -7   7  166.58    1.70 
  10 -19 -10    3.40    1.30 
  10  -9   7    7.20    0.70 
  11 -14   4   11.40    1.30 
  11 -10   6   31.50    0.90 
  12 -10   4   73.89    1.10 
  13 -13   2  105.89    2.00 
  -5  -5  -9   62.69    0.90 
  -4  -9 -13   48.40    1.30 
   1 -16 -25   13.00    1.10 
   2 -13   0    6.80    1.30 
   2 -10   6   98.29    1.90 
   3  -6   9   18.70    0.90 
   5  -8  10  112.09    1.60 
   6 -19 -20   -0.20    0.90 
   6  -6   9    0.50    0.60 
   7 -18  -8   24.30    1.60 
   7 -11   9  456.85    6.70 
   8 -12   8  145.89    2.60 
   9 -20 -19    0.20    1.00 
   9  -8   8    1.20    0.60 
  10 -18  -5   22.80    1.60 
  10 -12   7  214.08    3.10 
  11 -19  -9   66.19    2.00 
  12 -20 -16    5.80    0.90 
  12 -13   4    2.00    1.00 
  13 -16  -1  190.18    3.70 
  14 -16  -3    0.40    1.10 
  -3  -8  -4  502.35    6.60 
  -2 -13 -22    2.90    1.20 
  -1 -14 -20   26.70    1.50 
  -1 -13 -12   96.79    2.10 
  -1 -12  -7   31.30    1.60 
   0 -15 -21   -1.10    1.10 
   0  -8   5   -1.00    0.90 
   0  -6   6  102.79    1.50 
   3 -17 -16    4.50    1.20 
   4 -18 -20   13.00    1.20 
   7 -17  -3   17.80    1.60 
   8 -19 -12    1.50    1.10 
  10 -16   2  262.97    5.10 
  13 -19 -10    1.90    1.00 
  14 -19 -12    1.40    0.90 
  -3  -7  -2   18.30    0.90 
  -2  -9  -2   58.99    1.20 
  -2  -8   0 1091.39   14.90 
   1 -11   3  366.86    5.70 
   2 -17 -26   -1.70    0.90 
   3 -16  -8   -1.50    1.20 
   3  -9   9  172.28    2.60 
   4  -5   9  540.45    4.80 
   5 -18 -13    5.90    1.20 
   5 -14   4  116.19    2.70 
   6 -17  -4   11.30    1.60 
   6 -14   5   75.59    2.00 
   6 -13   7    2.00    1.30 
   6 -10  10   21.90    1.20 
  10 -20 -15   22.50    1.40 
  10 -10   8  402.66    5.10 
  11 -20 -14   48.40    1.50 
  11 -18  -4    1.60    1.20 
  11 -13   6    9.30    1.20 
  12 -16   1  163.68    3.50 
  12 -11   5    0.60    0.70 
  14 -18  -7   22.30    1.30 
  14 -15  -1   21.60    1.30 
  15 -17  -7   75.49    1.70 
  -3  -9  -6   39.20    1.20 
  -2 -10  -4   76.39    1.70 
   1 -15 -11   49.00    1.80 
   1 -12   1    3.10    1.10 
   1 -10   5  365.36    5.40 
   2 -16 -12    2.40    1.10 
   2 -14  -2    1.20    1.30 
   2  -9   8  235.18    3.30 
   2  -7   9 1128.79   13.70 
   3 -15  -3   94.49    2.30 
   4 -16  -4   80.19    2.20 
   4 -13   5   -0.50    1.10 
   4 -12   7  413.66    7.00 
   4  -9  10   63.79    1.40 
   5 -12   8   53.09    1.70 
   6 -19 -17    1.00    1.00 
   6 -15   3    1.70    1.40 
   7 -15   4   31.60    1.70 
   7 -14   6   57.69    1.70 
   9 -20 -16   11.80    1.10 
   9  -9   9   -0.90    0.70 
  11 -11   7    0.40    0.90 
  12 -17  -1  343.47    6.50 
  12 -15   3   95.29    2.20 
  15 -18  -9   -1.50    0.90 
  -4  -8  -8  147.79    2.10 
  -4  -7  -6   66.79    1.10 
   0 -15 -18   29.00    1.50 
   0 -14 -10  127.09    2.80 
   0 -13  -5    0.20    1.10 
   1 -16 -19    4.80    1.20 
   3  -7  10  693.73    8.10 
   4 -17  -9    1.60    1.30 
   4  -6  10   53.99    1.00 
   5 -15   2   80.99    2.30 
   6 -12   9   91.69    2.00 
   7 -16   2    1.80    1.50 
   7 -13   8   42.80    1.60 
   8 -18  -4    5.80    1.40 
   8 -15   5  181.68    3.70 
   8  -7   9   45.20    0.80 
   9 -19  -8   24.90    1.40 
   9 -18  -3    5.20    1.40 
   9 -12   9   43.10    1.40 
  10 -19  -7    9.30    1.30 
  12 -20 -13    0.90    0.80 
  -4  -6  -4  392.16    4.40 
  -3 -11 -13    4.60    1.00 
  -2 -12 -11   29.40    1.50 
  -1 -11  -2  109.29    2.00 
  -1  -6   5  442.76    5.00 
   1 -13  -1   21.10    1.40 
   1  -9   7   49.99    1.40 
   2 -17 -20   11.20    1.10 
   3 -13   4   89.19    2.00 
   3 -12   6   40.10    1.50 
   4 -11   9   89.19    2.00 
   5 -17  -5  102.29    2.60 
   5  -9  11  609.84    8.00 
   6 -16   1   24.20    1.80 
   7 -18  -5   12.10    1.50 
   8 -20 -17   17.50    1.20 
   8 -19  -9   -0.20    1.10 
   8 -16   3   20.00    1.50 
  11 -19  -6   21.00    1.50 
  12 -18  -3   51.09    1.60 
  13 -14   3  212.18    3.60 
  14 -14   1    0.30    0.80 
  -3 -10  -8  180.38    3.00 
  -3  -6   0  395.46    4.40 
  -2 -11  -6   11.30    1.20 
  -1 -13  -9   27.00    1.50 
  -1  -8   4  367.26    4.80 
   3 -14   2   67.49    2.00 
   3 -11   8  157.68    2.90 
   4 -15   1    4.80    1.40 
   5 -18 -10    9.60    1.40 
   5 -16   0   56.89    2.00 
   5 -11  10  143.49    2.60 
   6 -19 -14   10.60    1.10 
   8 -13   9   16.30    1.30 
   8  -8  10   12.30    0.80 
   9 -20 -13    1.10    1.10 
   9 -16   4  264.47    5.00 
   9 -15   6   -0.90    1.20 
  10 -20 -12   50.69    1.70 
  10 -18  -2   -1.80    1.30 
  10 -11   9    4.90    1.00 
  11 -20 -11   43.50    1.40 
  11 -15   5    6.80    1.30 
  12 -14   5   -1.80    1.00 
  12 -12   6    1.10    0.90 
  13 -20 -12   41.10    1.50 
  13 -19  -7   19.60    1.30 
  13 -12   4    1.40    0.70 
  -2 -13 -16    8.70    1.20 
   0 -11   2   69.79    1.70 
   0 -10   4    8.80    1.10 
   0  -7   7   -1.50    0.80 
   1 -16 -16    5.30    1.30 
   2 -15  -4   51.49    1.80 
   2 -12   5   63.59    1.70 
   3 -16  -5   -1.00    1.30 
   6 -18  -6   12.50    1.40 
   7 -19 -10    0.90    1.10 
   7 -17   0   -0.80    1.30 
   7 -12  10   28.40    1.20 
   8 -17   1   44.50    1.90 
  15 -19 -11  100.49    2.00 
  -3  -4   1  786.22    7.20 
  -1 -14 -14    3.60    1.30 
  -1 -12  -4    2.90    1.30 
   1 -15  -8    2.60    1.30 
   2 -17 -17   16.80    1.30 
   2 -13   3   35.60    1.60 
   3 -18 -21   -0.40    0.90 
   4 -17  -6    2.50    1.40 
   6 -17  -1   49.20    2.00 
   6 -11  11   -1.30    0.90 
   7 -20 -18   46.50    1.40 
   8 -20 -14    5.40    1.10 
   8  -9  11  346.87    4.30 
   9 -17   2    6.80    1.40 
   9 -14   8    1.20    1.20 
  11 -14   7   -0.70    1.30 
  11 -12   8   39.20    1.30 
  14 -16   0   -0.60    1.20 
  -5  -7 -10   28.50    0.90 
  -5  -6  -8    0.90    0.60 
   0 -14  -7   -1.60    1.40 
   0  -9   6  101.49    1.90 
   2  -8  10   78.09    1.40 
   3 -10  10    1.90    1.10 
   3  -8  11    6.30    0.90 
   4 -16  -1  164.68    3.70 
   4 -10  11    4.10    1.00 
   6  -9  12  309.97    4.00 
   8 -19  -6    4.40    1.20 
   9 -19  -5   -0.90    1.10 
  10 -19  -4    2.90    1.20 
  13 -18  -2   25.40    1.60 
  13 -16   2    0.80    1.10 
  14 -18  -4   25.60    1.40 
  15 -17  -4    6.40    1.10 
  -2 -12  -8    0.40    1.00 
   1  -8   9   30.80    1.10 
   2 -14   1   86.59    2.10 
   3 -18 -18   27.60    1.30 
   5 -18  -7   -1.70    1.20 
   5 -17  -2    3.30    1.40 
   5 -14   7  198.78    4.00 
   6 -19 -11    2.40    1.10 
   6 -14   8   27.70    1.60 
   8 -18  -1   17.80    1.50 
   9 -20 -10    4.80    1.20 
   9 -18   0   18.70    1.50 
  10 -17   3   18.40    1.50 
  12 -17   2    2.00    1.30 
  12 -16   4   80.19    2.10 
  13 -13   5    2.40    0.90 
  15 -16  -2    1.30    0.90 
  -3  -9  -3  480.25    6.90 
  -3  -8  -1  613.94    8.20 
  -2 -13 -13    4.00    1.30 
  -2 -10  -1    8.80    1.00 
  -2  -9   1  102.69    1.70 
  -1  -7   6  602.64    7.40 
   1 -12   4    0.10    1.10 
   1  -5   9 2653.53   23.30 
   4 -13   8    2.30    1.30 
   4  -8  12 1461.35   18.70 
   5 -15   5    5.60    1.60 
   5 -13   9    8.40    1.30 
   5 -10  12  126.39    2.10 
   6 -13  10   62.69    1.90 
   7 -20 -15    1.60    1.00 
   7 -19  -7    1.50    1.10 
   7 -16   5   65.19    2.10 
   7 -15   7   17.10    1.40 
   7 -11  12  374.76    5.60 
   7  -7  11    1.40    0.60 
   9 -11  11    0.80    0.80 
  10 -12  10    2.80    1.00 
  11 -20  -8    4.10    1.10 
  11 -19  -3   10.80    1.20 
  12 -18   0    5.50    1.30 
  12 -13   7   29.10    1.30 
  13 -20  -9    8.70    1.00 
  13 -15   4   49.60    1.70 
  14 -19  -6    2.80    1.00 
  14 -15   2  352.06    5.80 
  -4 -10 -12    0.80    0.90 
  -1 -13  -6   82.49    2.10 
  -1  -4   6  181.18    1.70 
   0  -5   8   78.59    1.20 
   1 -13   2  107.39    2.40 
   2  -5  10 1198.88   12.50 
   5  -7  12  372.86    4.20 
   6 -18  -3   50.69    1.90 
   6 -16   4   70.89    2.00 
   7  -6  10  461.05    4.20 
   8 -16   6   10.20    1.40 
  10 -18   1   21.80    1.50 
  10 -14   9   75.79    1.80 
  12 -15   6    0.50    1.20 
  13 -19  -4    8.80    1.10 
  15 -19  -8    0.40    0.90 
  -5  -5  -6   81.09    1.00 
  -4  -8  -5  123.79    1.80 
  -3 -10  -5    0.40    0.90 
  -3  -7   1   65.29    1.20 
  -3  -5   2   50.29    0.90 
  -2 -11  -3  224.08    3.80 
  -1 -14 -11   46.70    1.70 
   0  -8   8 3141.39   35.90 
   1 -10   8  138.49    2.40 
   3 -18 -15    2.00    1.00 
   3 -14   5    4.70    1.40 
   3 -13   7  533.35    9.60 
   4 -15   4    9.00    1.30 
   4 -12  10   16.20    1.30 
   5 -16   3   20.90    1.70 
   5 -12  11  142.79    2.90 
   7 -17   3    3.60    1.40 
   7 -13  11   55.99    1.70 
   8 -14  10    9.50    1.20 
  11 -16   6  391.56    7.20 
  11 -13   9    6.00    1.10 
  -4  -7  -3    1.60    0.70 
  -1  -9   5  366.26    5.20 
   1 -16 -10  111.99    2.70 
   1  -6  10 1184.98   13.60 
   2  -9  11   92.19    1.80 
   2  -6  11 1193.18   14.00 
   3  -9  12   81.59    1.60 
   5 -19 -12    3.50    1.00 
   6 -19  -8    3.20    1.20 
   6 -17   2    7.90    1.60 
   6 -12  12   11.70    1.20 
   6 -10  13  569.54    8.10 
   7 -20 -12   -1.10    0.90 
   8 -19  -3   31.90    1.60 
   9 -20  -7    2.20    1.20 
   9 -19  -2   15.90    1.40 
   9 -16   7    4.90    1.40 
  10 -20  -6   -1.00    1.00 
  11 -10   9    3.30    0.70 
  11  -9   8   14.20    0.60 
  -1 -15 -19    4.20    1.00 
  -1  -5   7    5.90    0.80 
   0 -15  -9   -1.80    1.30 
   0 -14  -4  508.55    9.40 
   0 -11   5   -2.10    1.10 
   0  -6   9    0.50    0.90 
   1 -17 -21   -0.20    0.90 
   2 -17 -11   18.60    1.30 
   2 -13   6  184.38    3.60 
   3 -15   3   -0.40    1.30 
   4 -18  -8   32.20    1.40 
   4 -16   2   85.29    2.40 
   4 -11  12   -0.50    1.10 
   5 -18  -4   62.09    2.00 
   9 -17   5   27.30    1.60 
   9 -15   9   56.49    1.80 
  10 -19  -1   23.00    1.50 
  10  -9  10   48.70    0.90 
  10  -8   9  147.49    1.60 
  11 -20  -5   -0.60    0.90 
  11 -15   8    1.80    1.40 
  13 -14   6   80.49    1.70 
  -3 -11  -7    3.60    1.00 
  -2 -13 -10    8.00    1.30 
  -2 -12  -5   -2.40    1.10 
   0 -16 -17    1.40    1.10 
   0 -10   7    1.50    1.10 
   1  -9  10   33.70    1.30 
   2 -12   8    1.30    1.10 
   3 -18 -12    5.90    1.20 
   3 -11  11  205.68    3.40 
   3  -5  11   33.20    0.80 
   4 -19 -16   32.70    1.30 
   5 -17   1  337.37    6.90 
   7 -19  -4   19.20    1.30 
   8 -20  -8   23.80    1.30 
   8 -13  12   99.49    2.20 
   9 -12  12    4.90    0.90 
  10 -13  11    8.50    1.40 
  12 -14   8    1.80    1.10 
  12 -11   8   40.80    1.00 
  13 -18   1   85.69    2.20 
  13 -17   3   56.89    1.80 
  15 -18  -3   -0.60    1.00 
  -2  -4   5  925.81    9.00 
  -1 -15 -16    4.20    1.20 
  -1 -14  -8    6.20    1.30 
   1 -17 -18    1.30    1.00 
   2 -14   4  103.09    2.50 
   2 -11  10  143.29    2.80 
   2  -7  12    1.10    0.80 
   5 -19  -9   -0.10    0.90 
   7 -12  13  121.49    2.40 
   9 -18   3    7.60    1.30 
  11 -19   0   14.10    1.20 
  13 -16   5   -1.70    1.10 
  14 -19  -3    8.20    1.20 
  14 -16   3    4.20    1.10 
  -5  -7  -7   32.80    0.90 
  -3  -6   3  500.35    5.80 
  -1 -13  -3  205.98    4.00 
  -1  -6   8   19.40    1.00 
   1  -7  11    4.70    0.80 
   3 -17  -4   89.79    2.30 
   5 -15   8   40.80    1.90 
   5 -14  10   51.19    1.90 
   5  -9  14  697.23    9.70 
   6 -20 -13    6.90    0.90 
   6 -19  -5   56.19    1.80 
   6 -15   9    4.00    1.40 
   7 -20  -9   10.50    1.20 
   9  -9  12   36.40    1.00 
   9  -8  11  347.17    3.70 
  10 -18   4    4.00    1.30 
  11 -14  10  113.29    2.60 
  12 -18   3   47.60    1.60 
  12 -17   5  102.79    2.40 
  12 -12   9   -0.80    0.80 
  15 -19  -5    5.90    1.00 
  -5  -8  -9   13.40    0.90 
  -2 -10   2   21.40    1.10 
   0 -16 -14    2.10    1.10 
   0  -9   9    1.60    1.00 
   0  -7  10  150.08    2.20 
   1 -17 -15    1.00    1.20 
   1 -16  -7    4.70    1.20 
   1 -13   5   74.89    1.90 
   1 -12   7   13.80    1.30 
   2 -17  -8   -0.20    1.10 
   2 -15   2   53.49    1.90 
   4 -18  -5   24.50    1.50 
   4 -17   0  341.57    6.80 
   4 -14   9   16.60    1.50 
   6 -16   7   43.10    1.90 
   6 -11  14    9.50    1.10 
   6  -6  12  114.89    1.30 
   7 -16   8   30.40    1.70 
   7 -15  10    8.90    1.40 
   9 -20  -4    0.40    1.10 
  10 -11  12    3.10    0.90 
  12 -16   7  443.16    8.10 
  -5  -6  -5   15.80    0.70 
  -4  -4   0  882.41    8.30 
  -3 -10  -2   21.90    1.20 
  -2 -14 -15   -2.60    1.10 
  -2 -11   0    5.10    1.30 
  -2  -9   4   27.60    1.20 
  -2  -5   6  939.81   10.20 
   0 -15  -6  298.57    5.80 
   1 -11   9  180.88    3.20 
   2 -10  12   72.59    1.70 
   3 -10  13  295.97    4.40 
   4 -13  11  172.48    3.60 
   4 -10  14    8.90    1.10 
   5 -16   6   21.90    1.60 
   5 -13  12   32.70    1.50 
   7 -17   6   10.30    1.60 
   7 -14  12   66.29    1.90 
   8 -20  -5   17.50    1.20 
   8 -19   0   15.20    1.30 
   8 -16   9   27.10    1.70 
   9 -19   1   21.80    1.50 
   9 -10  13   17.20    1.00 
  11 -12  11   45.80    1.30 
  12 -19   1   31.00    1.40 
  13 -15   7   33.10    1.60 
  -2 -13  -7   33.90    1.70 
  -1 -15 -13   -2.00    1.10 
   0 -14  -1    0.30    1.20 
   1 -14   3  249.58    4.70 
   2  -8  13   89.39    1.60 
   3 -14   8   20.70    1.60 
   3 -13  10   -1.70    1.30 
   4  -6  13  922.91   10.30 
   6 -17   5  307.87    6.30 
   6 -13  13  124.89    2.60 
   8 -17   7   99.39    2.40 
   8 -15  11   -0.20    1.00 
  10 -19   2   14.80    1.40 
  11 -20  -2    1.30    1.00 
  11 -17   7  288.97    5.20 
  12 -15   9  153.38    3.10 
  13 -20  -3   32.00    1.20 
  -4  -9  -4  152.68    2.60 
  -3 -11  -4    9.90    1.30 
  -1 -12   2  100.69    2.10 
   1 -17 -12    2.70    1.10 
   1 -10  11   26.40    1.30 
   1  -8  12 1111.89   15.70 
   3 -15   6  120.39    2.80 
   3  -8  14  865.31   11.70 
   4 -12  13  345.37    6.10 
   4  -7  14   17.10    0.90 
   4  -5  12  255.87    2.50 
   5 -17   4  326.17    6.70 
   5 -10  15  561.84    8.20 
   6  -9  15   16.80    1.10 
   7 -20  -6    9.40    1.20 
   8 -18   5   23.00    1.60 
   9 -17   8    5.10    1.50 
   9 -16  10   52.89    1.90 
  10 -14  12    1.50    1.30 
  11 -16   9   10.00    1.40 
  12 -13  10   72.39    1.60 
  -4  -7   0    6.20    0.90 
  -2 -14 -12    0.90    1.20 
  -2 -12  -2    4.50    1.20 
  -1 -14  -5   14.10    1.30 
  -1  -7   9   30.10    1.10 
   0 -16 -11    0.60    1.20 
   0 -12   6  151.58    3.00 
   2 -18 -13   46.40    1.50 
   2 -16   0   -1.20    1.20 
   3 -17  -1   82.39    2.20 
   3 -12  12    6.50    1.30 
   5 -12  14   81.79    1.80 
   6 -19  -2   24.50    1.50 
   7 -18   4    3.40    1.30 
   7 -13  14  187.88    3.40 
   7 -11  15   11.80    1.10 
   8 -14  13   58.19    1.70 
   8  -9  14  113.69    1.70 
   8  -7  12   58.99    0.90 
   9 -18   6   46.40    1.80 
   9 -11  14   65.79    1.40 
  14 -18   2    3.70    1.10 
  14 -17   4   87.99    2.00 
  -4 -10  -6   18.40    1.10 
  -3  -7   4  152.08    2.20 
  -1 -15 -10  111.19    2.50 
  -1 -13   0  669.43   12.90 
   0 -11   8   16.80    1.40 
   0  -8  11    0.40    0.90 
   1 -16  -4   33.80    1.60 
   2 -14   7  155.58    3.40 
   2 -12  11  173.88    3.40 
   4 -18  -2    9.20    1.30 
   4  -8  15  726.13    9.70 
   6 -12  15  136.29    2.60 
   9 -20  -1   11.90    1.20 
  11 -13  12    0.00    1.00 
  13 -17   6    3.10    1.20 
  14 -19   0   18.70    1.20 
  15 -19  -2   30.90    1.40 
  15 -18   0    2.10    0.90 
  -5  -5  -3 1232.58   13.30 
  -3  -4   4    4.60    0.60 
   0 -15  -3   -0.40    1.30 
   3 -16   4  125.79    3.00 
   4 -17   3   94.59    2.50 
   6 -20  -7    3.50    0.90 
   8 -20  -2   16.90    1.20 
   9 -21  -6   36.70    1.30 
  10 -21  -5    4.60    1.00 
  10 -20   0    0.90    1.10 
  10 -18   7   -2.10    1.20 
  12 -18   6    8.40    1.20 
   1 -17  -9   12.30    1.20 
   2  -9  14   92.49    1.70 
   3 -11  14  333.17    5.40 
   3  -9  15  202.18    3.10 
   4 -11  15   54.09    1.50 
   5 -19  -3    4.40    1.20 
   5 -18   2   27.50    1.60 
   5 -15  11    1.30    1.50 
   6 -16  10   96.69    2.70 
   6 -15  12   70.69    2.10 
   6 -10  16   41.50    1.40 
   7 -20  -3   11.20    1.40 
   7 -19   2   34.80    1.60 
   7 -16  11    9.90    1.50 
   8 -19   3   12.00    1.30 
   8 -13  15    8.70    1.30 
   9 -19   4    0.10    1.20 
  11 -20   1   10.40    1.00 
  12 -17   8    9.40    1.40 
  12 -14  11   31.70    1.50 
  13 -16   8   -1.20    1.20 
  13 -14   9   28.30    1.20 
  -5  -8  -6    4.90    0.90 
  -5  -7  -4   29.10    1.00 
  -3 -12  -6    4.00    1.10 
  -3  -5   5  873.61    9.60 
  -2 -10   5   64.99    1.60 
   0 -16  -8   13.00    1.30 
   0  -5  11   -1.80    0.80 
   1 -13   8   77.39    2.00 
   1 -12  10   76.89    1.90 
   1  -9  13  214.48    3.20 
   2 -18 -10    6.50    1.00 
   2 -11  13    1.70    1.10 
   4 -14  12   10.80    1.50 
   4  -9  16  150.08    2.40 
   5 -16   9  106.09    2.80 
   5 -14  13    7.50    1.30 
   5 -11  16  221.38    3.60 
   5  -7  15   70.89    1.30 
   6 -14  14   63.69    2.00 
   7 -17   9   19.80    1.70 
   7 -15  13   29.60    1.70 
   7 -12  16   65.59    1.70 
   9 -12  15  177.58    2.80 
  10 -19   5    0.30    1.20 
  12 -19   4   17.20    1.20 
  13 -20   0    1.80    0.90 
  -4  -6   2  119.39    1.60 
  -3 -10   1  592.54    9.10 
  -2 -11   3   38.10    1.60 
  -1 -14  -2  353.56    6.80 
  -1  -8  10   34.80    1.30 
   0  -4  10 1170.08   11.80 
   1 -14   6   72.49    2.10 
   1  -6  13  209.68    2.60 
   5  -8  16  288.47    3.70 
   6 -19   1    0.90    1.20 
   7  -8  15   49.00    1.10 
   7  -7  14 5142.39   49.10 
   8 -17  10    1.40    1.40 
   8 -16  12   54.29    1.90 
   8 -11  16    0.80    0.90 
  10 -15  13   68.79    1.80 
  11 -14  13    2.00    1.30 
  12 -16  10   50.59    1.70 
  -4 -11  -8    4.10    1.10 
  -3 -11  -1   17.20    1.20 
  -2 -12   1   83.29    2.10 
  -1 -15  -7    2.20    1.20 
  -1  -5  10 1203.68   13.80 
  -1  -4   9 2666.53   22.70 
   0  -9  12    7.80    1.10 
   0  -6  12   54.49    1.20 
   1 -16  -1    6.60    1.30 
   1 -11  12   37.20    1.60 
   1  -4  11 5670.53   47.10 
   2 -16   3   -0.90    1.20 
   2  -6  14   39.60    1.10 
   2  -5  13   56.69    1.10 
   3 -19 -11   -0.40    0.80 
   3 -17   2   87.79    2.30 
   3 -14  11  174.08    3.80 
   3 -13  13   14.80    1.50 
   4 -18   1   91.39    2.30 
   4 -13  14    7.10    1.30 
   5 -17   7   49.99    2.00 
   5 -13  15   17.70    1.40 
   7 -18   7   86.19    2.30 
   7 -14  15   61.59    1.90 
   7  -9  16   68.89    1.30 
   8 -18   8   44.40    1.80 
   8 -15  14   59.59    1.90 
  11 -17  10  187.08    3.90 
  11 -10  12    2.40    0.70 
  12 -20   2   17.20    1.10 
  -5  -6  -2   31.60    0.90 
  -4  -9  -1    4.10    0.90 
  -3  -6   6   12.00    0.90 
  -1 -10   9  175.38    3.10 
   1 -17  -6    9.00    1.30 
   1  -7  14  668.93    8.50 
   2  -7  15  357.76    4.50 
   3 -10  16   37.70    1.50 
   5  -9  17   63.99    1.50 
   6 -18   6    0.40    1.30 
   6 -13  16  155.88    3.20 
   6 -11  17   36.50    1.40 
   8 -20   1   11.90    1.20 
   9 -21  -3    0.60    0.90 
   9 -17  11   40.20    1.80 
   9 -16  13    0.70    1.30 
  10 -21  -2   14.80    1.10 
  10 -10  14  258.87    3.30 
  11 -16  12    2.00    1.30 
  11 -11  13    1.20    0.80 
  12 -11  11   45.60    1.00 
  13 -15  10    5.30    1.20 
  -4 -10  -3    1.50    1.00 
  -1 -13   3  250.17    4.70 
  -1  -6  11    4.20    0.80 
   0 -16  -5    2.60    1.30 
   0 -15   0   86.19    2.10 
   0 -12   9   -1.10    1.20 
   0  -7  13    2.20    0.90 
   2 -18  -7   11.80    1.10 
   2 -14  10   35.10    1.70 
   2 -13  12   11.80    1.50 
   2 -10  15  355.36    5.60 
   3 -16   7    3.70    1.30 
   4 -12  16   26.20    1.60 
   4 -10  17    2.90    1.10 
   5 -19   0   16.60    1.30 
   5  -5  13   -0.30    0.50 
   7 -20   0    1.30    1.20 
   9 -13  16   12.10    1.20 
  10  -9  13   18.70    0.70 
  11 -21  -1    2.30    0.80 
  12 -15  12    2.30    1.10 
  12 -12  12   49.50    1.20 
  13 -19   5   54.39    1.60 
  13 -18   7   -1.10    1.10 
  14 -19   3    4.80    1.00 
  -3 -12  -3   92.29    2.20 
   0 -17 -13   -2.40    1.00 
   0 -11  11   -1.10    1.10 
   1 -10  14    0.90    1.20 
   3 -19  -8    0.40    1.00 
   3 -12  15   17.70    1.40 
   3  -7  16    2.30    0.90 
   3  -6  15   99.19    1.60 
   5 -18   5    4.90    1.30 
   5 -12  17   39.90    1.60 
   7 -19   5    2.80    1.20 
   7  -6  13  166.38    1.80 
   8 -14  16   53.79    1.80 
   9 -19   7    6.30    1.30 
  10 -14  15  170.18    3.50 
  11 -12  14   -0.90    0.90 
  13 -17   9    2.50    1.20 
  14 -20   1    3.30    1.00 
  14 -17   7    0.70    1.10 
  -4  -7   3   19.10    1.00 
  -3 -13  -8    1.20    1.10 
  -2  -5   9 1099.89   12.90 
  -2  -4   8  490.75    4.70 
  -1 -16 -12    0.70    1.00 
  -1  -9  11   27.00    1.30 
   1  -8  15    0.10    1.00 
   2 -15   8   -0.90    1.30 
   2 -12  14   84.79    2.10 
   2  -8  16  181.28    2.80 
   5 -20  -5   18.00    1.00 
   7 -13  17   19.30    1.30 
   9  -9  15   -0.30    0.70 
  12 -13  13    9.40    1.10 
  13 -20   3   11.80    1.10 
  -5  -4  -1   30.70    0.70 
  -4 -11  -5    4.20    1.00 
  -4  -4   3   74.99    0.90 
  -1 -14   1   25.40    1.60 
  -1  -7  12 1129.19   15.60 
   5 -16  12   35.70    2.00 
   5 -15  14   33.80    1.80 
   5 -10  18   67.69    1.60 
   6 -17  11  105.99    2.90 
   6 -16  13    4.20    1.30 
   6 -15  15   13.00    1.60 
   6 -12  18   30.60    1.50 
   6  -7  16   37.80    1.10 
   7 -16  14    6.10    1.50 
   9  -8  14  110.59    1.40 
  10 -19   8   24.70    1.40 
  10 -12  16    0.10    1.00 
  12 -19   7    0.90    1.00 
  13 -13  11   -0.60    0.70 
  -5  -8  -3   47.40    1.20 
  -3 -10   4   88.59    2.00 
  -2 -11   6  190.28    3.80 
  -2  -6  10   77.69    1.40 
   0 -17 -10    2.70    1.00 
   0 -10  13    0.60    1.10 
   0  -8  14 1848.42   25.10 
   1 -17  -3    3.40    1.20 
   1 -14   9   22.50    1.50 
   1 -12  13   17.70    1.40 
   2 -18  -4    7.80    1.10 
   2 -16   6   79.09    2.20 
   3 -11  17   18.30    1.40 
   4 -19  -1   29.80    1.20 
   4 -18   4   26.70    1.60 
   4 -15  13  283.67    5.80 
   4 -14  15   -1.70    1.30 
   5 -17  10  188.58    4.20 
   5 -14  16   22.70    1.70 
   6  -9  18  262.37    3.50 
   7 -15  16   76.29    2.10 
   8 -17  13  157.48    3.50 
   9 -20   5   -1.60    1.00 
   9 -11  17   38.50    1.40 
  12 -20   5   15.40    1.20 
  13 -16  11   96.69    2.50 
  -5  -7  -1  287.77    3.60 
  -5  -5   0   31.00    0.80 
  -4  -5   4   89.59    1.30 
  -3 -11   2   64.69    1.70 
  -2 -12   4   93.29    2.40 
   0 -16  -2   14.60    1.50 
   2 -11  16   50.99    1.80 
   2  -9  17  343.67    5.30 
   4 -16  11    1.30    1.20 
   4 -11  18   11.40    1.30 
   4  -7  17  469.95    5.80 
   5 -19   3    8.80    1.20 
   6 -14  17   38.30    1.90 
   8 -20   4    3.30    1.20 
   8 -18  11  131.99    3.10 
   8 -16  15   26.00    1.70 
  11 -18  11   17.40    1.50 
  -4  -9   2    6.10    1.10 
  -3 -13  -5   -2.70    1.10 
  -2 -14  -3    0.80    1.30 
  -1 -16  -9   13.30    1.20 
  -1 -13   6   71.29    1.90 
   0 -15   3   -2.90    1.20 
   1 -15   7   68.29    2.10 
   1  -9  16    2.50    1.10 
   3 -15  12   66.39    2.10 
   3 -14  14   16.60    1.50 
   3  -9  18 1154.68   18.10 
   4 -17   9    3.10    1.30 
   4  -8  18   29.50    1.20 
   4  -6  16  561.24    6.30 
   5 -20  -2   -2.00    0.90 
   6 -10  19    0.00    1.00 
   6  -6  15    1.60    0.60 
   7 -20   3   35.80    1.60 
   8  -9  17    8.60    0.90 
   8  -8  16   73.89    1.30 
  10 -20   6   -0.80    0.90 
  10 -15  16   14.80    1.50 
  11 -17  13    5.30    1.20 
  12 -16  13   31.90    1.60 
  12 -14  14   30.60    1.40 
  -3 -12   0  128.79    2.80 
  -2 -13   2   51.89    1.80 
  -1  -8  13  222.28    3.40 
   1 -11  15   16.30    1.40 
   3 -16  10    4.90    1.40 
   3 -13  16   98.39    2.60 
   3  -4  13  752.02    7.00 
   5 -18   8   -1.20    1.20 
   5 -13  18   56.39    1.90 
   7 -19   8    6.40    1.20 
   7 -14  18   42.40    1.70 
   7 -12  19  238.98    4.10 
   8 -15  17   58.99    2.00 
   9 -18  12   89.69    2.40 
   9 -17  14   16.00    1.50 
   9 -12  18    7.10    1.30 
  10 -13  17   56.39    1.70 
  14 -19   6    2.40    0.90 
  -4  -8   4    6.20    1.00 
  -4  -6   5   45.60    1.10 
  -1 -15  -1    6.10    1.20 
   0 -17  -7   -0.50    0.90 
   0 -13  10  190.78    3.90 
   0 -12  12   -0.50    1.10 
   0  -9  15    1.10    1.10 
   2 -18  -1    2.00    1.20 
   2 -14  13   22.30    1.60 
   4  -9  19 1794.92   25.60 
   6 -20   2   12.90    1.20 
   6 -13  19   36.40    1.60 
   9 -19  10    6.40    1.30 
  11 -16  15    1.70    1.40 
  11 -14  16   38.80    1.50 
  13 -19   8    3.50    1.00 
  13 -18  10   10.30    1.30 
  -5  -6   1  319.87    3.60 
  -4 -11  -2   27.50    1.40 
  -2 -15  -8    0.40    1.00 
  -1 -14   4   30.90    1.70 
   1 -17   0   11.20    1.20 
   2 -15  11    2.40    1.30 
   2 -13  15    7.30    1.30 
   3 -19  -2   21.60    1.30 
   4 -19   2   32.00    1.30 
   4  -5  15  277.57    2.80 
   8 -11  19   47.60    1.30 
   9 -21   3    3.20    1.00 
  13 -20   6    7.40    1.10 
  -1 -16  -6    7.30    1.10 
   0 -11  14  163.18    3.20 
   0  -6  15    1.20    0.80 
   1  -6  16   11.40    1.00 
   2 -10  18   41.30    1.50 
   3 -17   8    4.90    1.40 
   3 -12  18   68.49    1.90 
   3 -10  19   54.59    1.60 
   4 -18   7   20.10    1.50 
   4 -12  19   50.19    1.70 
   5  -8  19  898.61   12.50 
   6 -16  16   16.10    1.60 
   6 -11  20   29.10    1.40 
  10 -19  11    4.60    1.10 
  12 -19  10    0.80    1.00 
  12 -18  12    2.30    1.30 
  12 -15  15   35.70    1.60 
  13 -17  12    6.20    1.20 
  13 -15  13    4.90    1.10 
  14 -17  10   17.20    1.30 
  -5  -9  -2    2.00    0.90 
  -5  -8   0  221.08    3.00 
  -2 -14   0   -2.50    1.20 
  -2  -8  12   70.49    1.60 
  -1  -9  14    3.60    1.20 
   0  -5  14  577.94    6.50 
   1 -18  -5   -0.60    1.00 
   1 -14  12    1.20    1.30 
   1 -13  14    1.50    1.30 
   1 -10  17   16.50    1.20 
   1  -7  17  386.16    5.20 
   1  -5  15  228.58    2.60 
   2 -16   9   37.10    1.80 
   2 -12  17    3.30    1.30 
   4 -10  20  754.92   12.30 
   5 -19   6    4.50    1.10 
   5 -16  15    9.20    1.40 
   5 -15  17    5.10    1.50 
   5 -12  20  146.79    3.10 
   5  -9  20  409.86    6.20 
   5  -7  18   78.09    1.40 
   6 -17  14  111.09    2.90 
   7 -17  15   51.19    2.00 
   7 -16  17   13.00    1.50 
   7 -13  20   26.50    1.40 
   7  -9  19  411.06    5.60 
   7  -8  18 1181.88   15.80 
   9 -20   8    6.40    1.10 
   9 -13  19    7.50    1.30 
  10 -14  18   52.29    1.90 
  12 -20   8   21.90    1.20 
  -4  -7   6  364.96    4.90 
  -3 -13  -2    0.90    1.10 
  -3 -11   5    2.40    1.20 
  -3 -10   7  536.25    9.20 
  -2 -12   7  150.58    3.30 
  -2 -11   9   16.00    1.20 
  -1  -6  14  662.43    8.30 
  -1  -5  13  203.88    2.60 
   0 -17  -4   26.20    1.40 
   0 -15   6    9.20    1.30 
   0  -7  16  767.02   10.50 
   2  -7  18  290.57    3.80 
   2  -6  17   31.00    0.90 
   4 -16  14    7.40    1.50 
   4 -15  16    2.80    1.30 
   6 -18  12   55.09    1.90 
   6 -15  18    6.00    1.30 
   8 -17  16   24.70    1.70 
  10 -20   9    6.60    1.00 
  10 -16  17   14.10    1.30 
  11 -15  17    0.20    1.20 
  11 -11  16   10.90    0.90 
  12 -17  14   34.10    1.60 
  -2 -15  -5   27.30    1.40 
  -1 -15   2    3.80    1.40 
   0 -10  16   77.09    1.90 
   0  -4  13    1.10    0.70 
   1 -15  10    3.00    1.40 
   1 -12  16   12.50    1.40 
   1  -8  18 1492.45   22.10 
   2 -18   2   -1.50    1.10 
   2  -8  19  102.09    2.00 
   2  -5  16   67.99    1.30 
   3 -15  15    0.00    1.30 
   4 -17  12   10.70    1.40 
   5 -18  11   37.10    1.70 
   6 -20   5   -1.10    1.00 
   6 -12  21    4.90    1.20 
   7 -15  19   30.90    1.70 
   7  -7  17    0.60    0.80 
   8 -16  18   -0.10    1.40 
  10 -11  18   48.60    1.40 
  10 -10  17    1.00    0.80 
  11 -18  14    2.80    1.20 
  11 -12  17   74.99    1.50 
  12 -12  15   -1.50    0.60 
  -5  -7   2    9.40    0.80 
  -4 -10   3   13.90    1.20 
  -3 -12   3    2.60    1.10 
  -3  -9   9   48.70    1.30 
  -2 -13   5  124.79    2.80 
  -1 -16  -3    6.00    1.20 
  -1 -11  13   17.00    1.40 
   1 -17   3    9.30    1.20 
   1  -4  14   31.60    1.00 
   2 -17   7   76.09    2.00 
   3 -18   6   14.20    1.30 
   3 -16  13    0.70    1.40 
   3 -14  17  117.29    2.80 
   3  -7  19  880.71   11.90 
   4 -19   5    7.30    1.10 
   5 -10  21   47.20    1.50 
   6 -14  20   14.60    1.50 
   7 -19  11   19.20    1.30 
   8 -19  12    0.70    1.20 
   9 -18  15   66.79    2.00 
  12 -13  16   52.09    1.50 
  13 -16  14    0.70    1.20 
  -1 -14   7   69.39    2.10 
   3 -13  19   71.49    2.20 
   3  -8  20  864.21   12.70 
   3  -6  18  449.66    5.40 
   4 -13  20   52.49    2.00 
   4 -11  21   92.89    2.00 
   6 -19  10    4.70    1.20 
   9 -19  13   17.30    1.40 
   9 -17  17   79.49    2.10 
   9 -14  20   -0.90    1.10 
   9 -10  19   62.89    1.40 
  10 -12  19    7.20    1.10 
  10  -9  16   64.49    1.10 
  11 -17  16    7.90    1.30 
  14 -19   9   -1.20    0.90 
  -5  -5   3 1239.98   14.40 
  -5  -4   2    5.20    0.60 
  -4  -8   7  428.36    6.40 
  -4  -5   7 2317.17   24.30 
  -4  -4   6    3.20    0.60 
  -2  -6  13   90.29    1.50 
  -2  -4  11 1215.68   13.40 
  -1 -10  15   14.40    1.40 
   0 -17  -1    1.90    1.10 
   0 -16   4    5.30    1.20 
   0 -12  15    0.80    1.20 
   1 -18  -2    4.80    0.90 
   1 -11  18  209.68    3.80 
   1  -9  19  102.09    2.20 
   2 -15  14    9.50    1.50 
   3 -17  11   19.10    1.60 
   4 -18  10    3.60    1.30 
   5 -20   4   -1.40    0.90 
   5 -13  21   22.30    1.50 
   7 -14  21   37.60    1.70 
   9 -11  20    5.20    1.00 
   9  -9  18   10.00    0.90 
  10 -15  19  145.79    3.00 
  13 -20   9    7.50    1.10 
  13 -19  11    1.80    1.10 
  -3  -8  11  208.18    3.20 
  -2 -14   3    3.00    1.30 
  -1  -8  16    2.40    1.00 
   2 -16  12    3.70    1.40 
   3  -9  21  392.76    6.20 
   5 -19   9   21.40    1.30 
   5 -11  22   54.69    1.70 
   7 -20   9    8.20    1.10 
   7 -12  22    9.10    1.30 
   8 -20  10    7.60    1.20 
   9 -20  11   40.20    1.50 
  10 -13  20   10.30    1.30 
  12 -14  17    6.80    1.10 
  13 -18  13    3.70    1.20 
  13 -14  15   -0.10    0.80 
  14 -18  11   12.20    1.10 
  -5  -9   1  350.76    5.10 
  -5  -6   4  145.49    2.00 
  -3 -14  -4   88.89    2.00 
  -2  -7  14   96.29    1.70 
  -1  -3  11 5760.32   47.20 
   0 -11  17   -1.40    1.20 
   0  -9  18   62.59    1.70 
   2  -4  15 2688.63   23.80 
   3  -5  17    8.30    0.80 
   4  -8  21  382.26    5.50 
   4  -7  20    5.60    0.90 
   5 -16  18   37.70    1.90 
   5  -5  16  293.57    2.90 
   6 -17  17    5.10    1.50 
   6 -13  22   35.50    1.60 
   6 -10  22  162.78    2.90 
   6  -7  19   12.20    1.00 
   9 -12  21   11.70    1.40 
  10 -17  18   25.50    1.50 
  11 -14  19   11.90    1.20 
  12 -20  11    1.60    1.00 
  12 -19  13   -1.80    0.90 
  12 -18  15   11.10    1.40 
  -5  -8   3   48.00    1.40 
  -3 -11   8   17.80    1.50 
  -1 -16   0   10.60    1.20 
  -1 -15   5    7.00    1.40 
   1 -17   6   23.70    1.50 
   1 -15  13   14.30    1.70 
   1 -13  17    8.10    1.40 
   2 -12  20    7.50    1.50 
   2 -10  21    5.90    1.30 
   3 -12  21    6.40    1.30 
   4 -15  19   19.80    1.70 
   4 -12  22    5.90    1.40 
   6 -18  15    1.00    1.20 
   7 -18  16    1.50    1.30 
   7 -17  18    2.70    1.30 
   8 -10  21    5.60    0.90 
   8  -9  20   11.90    1.00 
   9  -8  17    7.80    0.70 
  10 -20  12   49.00    1.50 
  13 -17  15   58.09    1.80 
  -5 -10  -1   31.60    1.30 
  -3 -10  10   -2.50    1.20 
  -2  -3  10 1232.18   12.20 
   1 -10  20    2.80    1.30 
   2 -17  10   26.90    1.50 
   3 -10  22  125.59    2.50 
   4 -19   8   -0.50    1.00 
   4 -17  15    3.90    1.40 
   4  -6  19 1156.28   14.70 
   5 -18  14   26.60    1.50 
   6 -11  23  357.76    6.10 
   7 -16  20   23.40    1.40 
   8 -18  17   14.90    1.50 
   8 -17  19   20.20    1.60 
   8 -11  22    8.30    1.00 
  12 -15  18    3.50    1.40 
  -6  -5  -1  311.87    3.20 
  -4 -10   6    6.90    1.10 
  -2  -8  15  359.56    5.50 
  -1  -9  17   16.90    1.20 
   0 -17   2    2.50    1.00 
   0 -16   7    2.30    1.20 
   1 -12  19    4.90    1.50 
   3 -16  16    8.20    1.50 
   3 -15  18    2.40    1.50 
   4 -14  21    5.10    1.50 
   4 -10  23   65.09    1.80 
   5 -12  23   17.10    1.30 
   6 -19  13    4.50    1.20 
   7 -19  14   17.10    1.40 
   7 -13  23   19.00    1.50 
   8 -19  15    3.40    1.20 
   8  -8  19    3.00    0.80 
   9 -13  22   30.10    1.60 
  10 -14  21   59.39    2.00 
  11 -19  15    8.80    1.10 
  11 -18  17   45.60    1.70 
  12 -17  17   -1.10    1.20 
  -5  -7   5   35.20    1.10 
  -4 -11   4    9.20    1.10 
  -4  -9   8    5.00    1.10 
  -3  -9  12    5.60    1.00 
  -1 -14  10    3.40    1.30 
   0 -10  19   -0.80    1.20 
   0  -6  18 2776.12   31.60 
   1  -7  20  530.45    7.50 
   3 -14  20    9.10    1.60 
   5 -20   7    2.20    1.00 
   5  -8  22   98.69    1.90 
   8 -16  21   -2.20    1.30 
   8 -12  23   38.80    1.50 
   9 -19  16    2.00    1.10 
  11 -20  13    1.40    1.00 
  -1  -6  17  372.46    5.00 
   0 -14  14   15.50    1.40 
   0 -13  16   22.20    1.60 
   0  -7  19    2.50    0.90 
   0  -5  17   -1.80    0.80 
   2 -15  17    5.90    1.50 
   2  -7  21    5.00    1.00 
   3 -17  14   14.80    1.50 
   3 -11  23   -0.50    1.30 
   5 -19  12    4.30    1.20 
   5  -9  23   23.70    1.30 
   6 -14  23   18.50    1.60 
   7  -9  22   89.59    1.70 
   8 -20  13    3.90    1.10 
  11 -17  19    5.30    1.40 
  14 -19  12    4.10    1.10 
  -6  -6   0    5.70    0.70 
  -4 -12   2   83.49    2.00 
  -1 -15   8   15.90    1.50 
  -1  -7  18 1496.85   21.70 
  -1  -5  16    9.90    0.90 
   0 -12  18   13.90    1.50 
   0  -8  20  139.29    2.60 
   1 -11  21   56.09    1.90 
   1  -5  18  460.75    5.50 
   2 -16  15   10.20    1.50 
   2  -8  22    2.30    1.10 
   2  -6  20   10.70    0.90 
   3 -13  22   43.50    2.00 
   4 -13  23    8.90    1.50 
   4 -11  24   71.39    2.00 
   7 -20  12   44.30    1.60 
  13 -16  17    7.60    1.30 
  -5  -9   4  115.19    2.20 
  -4  -8  10   15.70    1.10 
  -2  -9  16   46.00    1.60 
  -1 -10  18  214.98    3.90 
   1 -18   4   17.60    1.20 
   1 -17   9    9.10    1.20 
   2 -13  21   34.10    1.90 
   5 -13  24    7.90    1.50 
   7 -14  24   47.00    1.90 
   8 -15  23    5.70    1.40 
   9 -14  23   46.50    1.70 
  10 -15  22   33.70    1.90 
  11 -12  20   14.70    1.10 
  11 -11  19   -0.90    0.70 
  12 -16  19   16.00    1.50 
  -5  -5   6   80.69    1.20 
  -4  -5  10   61.69    1.30 
  -2 -12  13   21.20    1.60 
  -2  -6  16  185.68    2.70 
  -2  -5  15  360.46    4.40 
  -1 -17  -2    2.90    1.10 
  -1  -8  19  100.89    2.00 
  -1  -4  15  233.78    2.80 
   0 -17   5   -0.40    1.00 
   0  -4  16    6.50    0.80 
   1 -15  16    0.00    1.40 
   1 -14  18   -0.30    1.40 
   3 -18  12    2.70    1.10 
   3  -7  22   24.20    1.10 
   5 -17  19   15.50    1.50 
   5 -16  21    4.80    1.50 
   6 -18  18   39.60    1.60 
   6 -17  20   19.70    1.50 
   6 -16  22   -0.40    1.30 
   7 -18  19   47.80    1.90 
   8  -7  18 1171.58   14.10 
  10 -12  22    0.40    1.10 
  10 -11  21   24.70    1.20 
  11 -13  21    2.40    1.20 
  12 -20  14    8.90    1.00 
  13 -18  16    2.00    1.10 
  -5  -8   6   31.40    1.20 
  -5  -4   5  989.70   10.60 
  -4  -6  11    6.60    0.90 
  -4  -4   9   20.20    0.80 
  -3 -12   9  233.78    4.20 
  -3 -10  13   14.80    1.50 
  -2 -15   4    5.70    1.20 
  -2 -13  11    5.70    1.40 
  -2  -7  17  338.37    5.00 
   0 -16  10   -1.30    1.10 
   0 -11  20   16.60    1.40 
   1 -13  20   55.09    2.00 
   2  -5  19  257.37    3.00 
   3  -9  24  553.14    9.00 
   4 -17  18    9.30    1.40 
   5 -20  10    3.50    1.00 
   5 -18  17   -1.60    1.10 
   5 -15  23   -0.70    1.40 
   5 -11  25   69.69    1.90 
  10 -10  20   48.10    1.20 
  11 -16  21   29.30    1.70 
  12 -18  18   22.00    1.50 
  -6  -7   1   52.29    1.20 
  -4 -11   7   91.39    2.20 
  -4 -10   9   13.80    1.20 
  -2  -4  14   35.50    1.10 
  -1 -14  13   13.30    1.40 
  -1 -12  17   11.30    1.40 
   1  -4  17  185.98    2.40 
   2 -12  23   69.79    2.20 
   3 -16  19    0.60    1.30 
   3 -15  21    0.20    1.50 
   3  -6  21  528.55    6.70 
   4 -12  25   56.89    2.00 
   6 -19  16   -0.40    1.00 
   7 -19  17   41.00    1.60 
   7 -16  23    4.40    1.40 
   8 -19  18    0.90    1.00 
   8 -18  20    6.10    1.30 
   8 -17  22    7.30    1.50 
   9 -11  23   20.50    1.30 
   9 -10  22   42.00    1.30 
  10 -13  23   11.60    1.20 
  -4  -7  12    1.40    0.90 
  -3 -13   7    5.40    1.30 
  -2 -14   9   33.90    1.80 
   2 -10  24    0.10    1.30 
   4 -18  16    9.30    1.30 
   4 -14  24   93.19    2.60 
   4  -8  24   90.79    1.80 
   6 -15  24   -1.20    1.10 
   6 -10  25    1.40    1.10 
   9 -15  24    3.40    1.20 
   9 -12  24   -1.90    1.20 
  11 -20  16   10.10    1.10 
  11 -19  18   47.30    1.50 
  11 -14  22   24.50    1.40 
  13 -17  18   29.80    1.50 
  -5  -7   8   54.89    1.30 
  -5  -3   4   96.69    1.10 
  -3  -5  14  863.81   11.10 
  -2  -8  18   38.40    1.50 
  -1 -11  19    8.60    1.30 
   0 -14  17   -1.30    1.30 
   1 -18   7    2.30    1.00 
   3 -17  17   31.20    1.50 
   3 -14  23    1.70    1.60 
   3 -10  25  482.45    8.30 
   4  -9  25  122.49    2.40 
   4  -7  23   76.09    1.50 
   5 -19  15   37.40    1.60 
   5 -12  26    1.80    1.30 
   6 -11  26   61.79    1.80 
   7 -20  15    4.60    1.10 
   8 -20  16    5.60    1.10 
   9 -19  19    5.60    1.00 
   9  -9  21   -0.50    0.70 
  10 -16  23   41.40    1.80 
  11 -18  20   33.10    1.60 
  12 -17  20   12.60    1.40 
  -6  -4   1  218.78    2.10 
  -4  -3   8  870.51    8.70 
  -1 -17   1    3.50    1.00 
   0 -10  22  147.29    3.20 
   2 -14  22   25.60    1.80 
   6  -7  22  117.39    1.90 
   6  -5  17  624.64    6.00 
   7 -13  26   23.50    1.60 
   8 -16  24   30.90    1.70 
   8 -11  25  140.39    3.00 
   8 -10  24   88.99    1.70 
   9 -13  25   51.09    2.00 
  10 -14  24  158.08    3.30 
  12 -15  21    0.90    1.20 
  13 -15  19    0.10    0.90 
  -6  -6   3   69.29    1.20 
  -5 -10   5    5.30    1.20 
  -5  -9   7  195.58    3.30 
  -3  -4  13   33.80    1.00 
   0 -17   8   16.70    1.10 
   0 -12  21    1.20    1.40 
   2 -11  25   66.89    2.10 
   2  -4  18  190.98    2.30 
   3 -18  15   13.10    1.20 
   3  -5  20    5.90    0.90 
   4 -19  14    3.70    1.00 
   4 -10  26   65.39    1.70 
   6 -14  26   26.60    1.70 
   8  -9  23   39.00    1.30 
  11 -17  22   39.40    1.80 
  11 -15  23    5.70    1.20 
  -6  -8   2    3.80    0.90 
  -4  -8  13  349.07    5.20 
  -3 -14   5   84.69    2.00 
  -3 -11  14   19.10    1.80 
  -2 -12  16    3.00    1.40 
  -2  -9  19   73.89    1.90 
  -2  -3  13   58.69    1.00 
   0  -6  21   -2.70    0.90 
   0  -3  15    4.60    0.70 
   1 -11  24   -1.00    1.30 
   1  -7  23   11.50    1.20 
   2 -13  24    3.90    1.70 
   3 -11  26   12.50    1.40 
   4 -13  26   30.50    1.80 
   4  -6  22   43.90    1.20 
   6 -12  27   -1.60    1.10 
   8 -12  26   19.80    1.30 
  13 -19  17    0.40    1.00 
  -5 -11   3   21.20    1.30 
  -5  -8   9    8.60    1.10 
  -2 -16   2    0.10    1.00 
  -2 -13  14    8.40    1.30 
  -1 -10  21   56.09    1.70 
  -1  -7  21    8.10    1.10 
  -1  -6  20  525.85    7.30 
   0 -16  13   -1.00    1.10 
   0  -8  23    0.10    1.10 
   1 -15  19    2.00    1.40 
   1 -14  21   33.80    1.70 
   1  -8  24    4.20    1.10 
   2  -7  24  232.78    3.50 
   4 -16  23   -2.60    1.30 
   4 -11  27    2.70    1.30 
   5 -18  20    6.40    1.20 
   5 -17  22    5.00    1.20 
   5 -13  27    3.80    1.40 
   5  -9  26  154.48    2.80 
   5  -8  25   74.89    1.60 
   5  -5  19    1.20    0.70 
   6 -18  21    2.20    1.20 
   6 -17  23    0.50    1.10 
   7 -18  22    7.70    1.30 
   7 -10  26    4.80    1.10 
   9  -8  20   12.70    0.80 
  10 -18  22    9.70    1.20 
  12 -19  19   14.60    1.10 
  -6  -7   4    2.20    0.80 
  -5  -5   9   62.99    1.20 
  -4 -11  10    9.40    1.20 
  -4 -10  12   14.20    1.30 
  -3 -13  10    6.20    1.30 
  -2 -14  12    0.80    1.40 
  -1 -17   4   18.50    1.30 
  -1 -16   9    7.50    1.10 
  -1  -5  19   60.79    1.30 
   0 -11  23    1.20    1.40 
   0  -5  20  254.97    3.10 
   1 -16  17   16.20    1.40 
   2  -8  25   51.39    1.50 
   4 -17  21   10.40    1.30 
   5 -10  27   27.70    1.40 
   6 -19  19    9.20    1.20 
   6 -16  25    4.80    1.40 
   7 -19  20   -1.40    1.10 
   7 -17  24    1.40    1.30 
   7  -9  25  139.89    2.30 
   7  -6  19   11.70    0.70 
   8 -13  27   35.50    1.60 
   8  -8  22    1.10    0.80 
   9 -14  26    7.80    1.30 
  10 -15  25    3.40    1.40 
  12 -16  22   14.00    1.30 
  13 -18  19    0.00    1.00 
  -5  -4   8 2029.40   21.10 
  -4  -5  13   27.40    1.10 
  -2  -6  19   99.79    1.90 
  -1 -12  20   54.29    1.90 
  -1  -8  22   21.10    1.30 
   0  -9  24   27.70    1.60 
   1 -18  10    2.20    1.00 
   1  -9  25   12.90    1.30 
   1  -5  21    5.70    0.90 
   1  -3  16    7.60    0.80 
   2  -6  23   -1.00    0.90 
   3 -19  13    4.00    0.90 
   3 -16  22    5.00    1.40 
   3 -15  24   35.60    2.00 
   4 -18  19   21.90    1.40 
   4 -15  25    1.20    1.30 
   5 -19  18    2.70    1.20 
   7 -16  26    2.90    1.40 
  -4  -9  14    8.50    1.40 
  -3  -3  12  118.89    1.50 
  -2 -10  20    7.50    1.50 
   2 -12  26   65.99    2.00 
   3 -17  20    1.70    1.30 
   3 -12  27   18.00    1.50 
   3  -9  27  378.26    6.50 
   3  -8  26    1.50    1.10 
   3  -7  25    1.40    1.00 
   4 -12  28   54.79    2.00 
   6 -13  28   13.80    1.40 
   6  -6  21    0.80    0.70 
   7 -20  18    6.90    1.00 
   8 -20  19    0.80    0.90 
   8 -17  25   21.10    1.50 
  11 -16  24   26.90    1.40 
  -6  -5   5   16.70    0.80 
  -5 -10   8   37.80    1.50 
  -4  -7  15   54.99    1.40 
  -1 -11  22    7.30    1.50 
  -1  -9  23   82.69    2.00 
  -1  -4  18  468.35    5.60 
   1 -12  25   89.49    2.50 
   2 -15  23   26.50    1.70 
   2 -10  27   80.59    2.20 
   3 -14  26   50.09    2.20 
   4 -14  27    2.70    1.50 
  10 -12  25    4.50    1.20 
  10 -11  24   -0.80    0.90 
  11 -13  24   -0.10    1.00 
  11 -11  22   -0.10    0.70 
  -6  -8   5   71.79    1.50 
  -6  -6   6  103.39    1.60 
  -5  -9  10   53.29    1.60 
  -2 -16   5    0.60    1.00 
  -2 -15  10   25.30    1.40 
  -2  -8  21    5.10    1.20 
  -2  -4  17   33.30    1.00 
   2 -14  25    3.80    1.50 
   2  -5  22  163.88    2.30 
   3 -18  18    4.50    1.10 
   3 -10  28    2.50    1.30 
   4 -19  17   12.30    1.10 
   5 -14  28    0.10    1.40 
   9 -20  20   11.30    1.00 
   9 -15  27   26.20    1.60 
   9 -11  26   23.10    1.30 
  10 -13  26   75.19    1.80 
  13 -17  21    2.10    1.10 
  -6  -4   4  394.86    4.00 
  -5 -11   6   18.90    1.20 
  -3 -12  15   -0.80    1.30 
  -3  -6  18 1155.08   17.40 
  -2 -13  17    1.60    1.40 
  -1 -17   7    4.00    1.00 
  -1 -16  12    0.40    1.10 
   0 -16  16   28.70    1.50 
   0 -10  25    1.50    1.20 
   2 -17  19   64.59    1.90 
   3  -6  24    3.90    0.90 
   4  -8  27   -0.10    1.00 
   5 -12  29   -2.70    1.10 
   9 -12  27   15.70    1.40 
  10 -10  23   -0.20    0.70 
  12 -17  23    2.50    1.20 
  -5  -8  12   34.40    1.40 
  -5  -3   7 1036.80   10.60 
  -4 -11  13  288.17    5.10 
  -4  -8  16   24.70    1.20 
  -3 -13  13    1.00    1.30 
  -3 -11  17  121.19    2.80 
  -3  -7  19   59.49    1.60 
   1 -15  22   48.20    2.00 
   1 -14  24    4.50    1.50 
   2 -11  28   99.29    2.60 
   5 -17  25   21.90    1.50 
   6 -14  29   14.80    1.50 
   6 -11  29    7.10    1.30 
   6  -8  26  157.58    2.50 
   7  -7  23    1.00    0.90 
   8  -7  21   76.09    1.20 
  10 -14  27   20.60    1.50 
  -6  -7   7    0.80    0.80 
  -4 -12  11    0.90    1.40 
  -4 -10  15   -0.30    1.20 
  -4  -3  11    1.10    0.70 
  -3  -4  16    1.40    0.90 
  -2 -14  15   11.40    1.50 
  -2  -9  22   88.19    2.20 
  -2  -2  12  129.59    1.40 
  -1 -10  24    2.30    1.30 
   1 -18  13   -0.60    0.90 
   1 -11  27  203.18    4.20 
   2 -13  27    0.60    1.40 
   2  -3  17    3.20    0.70 
   3 -19  16    1.40    0.90 
   3 -11  29   19.90    1.60 
   4 -17  24   45.60    1.70 
   4 -13  29    4.70    1.30 
   5 -16  27    8.70    1.50 
   6 -19  22    3.10    1.20 
   7 -18  25    1.00    1.10 
   8 -11  28    1.50    1.30 
   8 -10  27   12.20    1.20 
   9 -13  28  102.19    2.50 
  11 -15  26    0.70    1.20 
  -3 -15   6   11.50    1.10 
  -3 -10  19   72.59    1.90 
  -1 -12  23    1.00    1.40 
   0 -17  14    7.40    1.00 
   0  -8  26  304.57    5.30 
   0  -7  25    1.80    1.00 
   0  -6  24  321.57    4.80 
   1 -13  26    5.10    1.60 
   1  -8  27   32.90    1.60 
   1  -7  26  258.57    4.10 
   3 -16  25   12.00    1.50 
   4 -18  22    4.50    1.30 
   5 -19  21   12.70    1.20 
   5 -13  30   12.30    1.50 
   6 -16  28   17.30    1.50 
   6 -12  30   30.50    1.70 
   7 -19  23    0.70    1.10 
   7 -17  27    9.50    1.40 
   8 -12  29   71.49    2.20 
   9 -16  28    2.40    1.30 
  12 -19  22    2.50    1.10 
  -6  -9   6   46.70    1.40 
  -5 -10  11   -0.40    1.10 
  -5  -6  13    3.60    1.00 
  -5  -5  12  122.79    1.90 
  -4  -9  17   21.30    1.70 
  -3 -14  11   20.30    1.40 
  -2 -16   8    4.90    1.00 
  -2 -15  13    1.20    1.20 
  -1  -7  24    4.90    1.10 
  -1  -3  17  188.18    2.40 
   1  -6  25    6.00    1.10 
   2  -8  28    0.40    1.20 
   3 -17  23    3.80    1.20 
   3 -15  27    2.70    1.50 
   3  -5  23   47.10    1.20 
   4 -15  28    8.30    1.60 
   4 -11  30    3.60    1.20 
   5  -9  29   44.60    1.60 
   6  -7  25  142.49    2.10 
   7 -14  30   23.80    1.60 
   8 -19  24    1.10    0.90 
   8 -18  26   15.80    1.20 
   8  -9  26    1.50    1.00 
   9 -14  29    3.20    1.50 
  10  -9  22   42.00    1.00 
  -6  -8   8   30.70    1.20 
  -6  -3   3  255.27    2.20 
  -5 -11   9  103.99    2.30 
  -4 -13   9    3.40    1.20 
  -3  -2  11   34.40    0.80 
  -2 -10  23   64.49    2.00 
  -2  -3  16   65.69    1.20 
  -1  -5  22   11.90    1.00 
   0 -14  23    1.00    1.40 
   0  -9  27   -1.20    1.30 
   0  -3  18  358.76    4.00 
   1  -9  28   10.70    1.30 
   2  -9  29   65.19    2.00 
   2  -7  27    1.30    1.10 
   2  -4  21   14.90    1.00 
   3 -12  30    3.90    1.50 
   4  -6  25  119.49    1.90 
   5 -10  30   -1.90    1.20 
   5  -4  18   58.29    0.90 
   7 -16  29    0.50    1.30 
   7 -10  29   24.70    1.50 
   8 -13  30    9.00    1.50 
  10 -17  27   10.80    1.40 
  10 -15  28   20.50    1.50 
  12 -16  25    1.60    1.10 
  -6  -6   9   89.59    1.50 
  -6  -5   8   -0.40    0.70 
  -5  -9  13    9.40    1.20 
  -2  -7  23   11.10    1.20 
  -1 -17  10    1.40    1.00 
   1 -12  28    9.10    1.70 
   2 -15  26   -0.20    1.30 
   3 -18  21    5.00    1.10 
   3 -14  29   22.40    1.80 
   4 -19  20   10.60    1.10 
   4 -14  30   56.29    2.20 
   5 -11  31    1.90    1.30 
   6 -13  31   63.59    2.10 
   6  -5  20  776.22    8.60 
   7 -11  30   17.60    1.20 
   7  -9  28   99.09    1.80 
  11 -19  24   27.30    1.30 
  11 -16  27   38.90    1.70 
  12 -18  24   -0.60    0.90 
  -3 -12  18    3.30    1.50 
  -3  -3  15   96.89    1.40 
  -2 -13  20   23.90    1.60 
  -2  -8  24   -0.80    1.10 
  -1  -9  26    2.10    1.30 
   1 -10  29    2.20    1.40 
   1  -5  24  471.65    6.40 
   2 -17  22    4.00    1.20 
   2 -14  28    2.40    1.50 
   2 -10  30   91.09    2.40 
   2  -6  26   24.60    1.10 
   3  -9  30   38.60    1.70 
   4 -12  31   16.30    1.40 
   5  -5  22  528.05    6.30 
   7  -5  18   77.59    0.90 
   8  -8  25   -1.60    0.80 
  -6  -7  10   60.99    1.50 
  -6  -4   7  302.77    3.20 
  -5  -8  15   16.90    1.20 
  -4 -12  14    7.60    1.40 
  -4 -11  16    1.10    1.30 
  -4  -8  19   51.29    1.60 
  -3 -15   9    0.30    1.10 
  -3 -13  16    6.60    1.40 
  -3 -11  20    6.80    1.50 
  -3  -6  21  387.46    6.00 
  -2 -14  18   13.60    1.50 
   0 -12  27    1.20    1.40 
   0 -10  28   73.79    2.20 
   1 -18  16    2.10    0.90 
   3  -7  28   70.69    1.60 
   8 -14  31   -1.40    1.20 
   9 -15  30   76.49    2.10 
  11 -18  26    8.10    1.10 
  -4 -10  18    2.50    1.40 
  -3  -7  22  127.59    2.50 
  -3  -5  20  863.21   12.60 
  -2  -4  20   12.50    1.00 
  -1 -13  24    2.80    1.50 
  -1  -4  21    6.70    0.80 
   0  -4  22  583.34    7.20 
   1 -16  23   -1.90    1.10 
   2 -18  20    5.10    1.00 
   3 -10  31    4.60    1.30 
   5 -18  26   25.00    1.40 
   5 -12  32   21.90    1.50 
   6 -18  27    2.70    1.20 
   7 -15  31   23.70    1.50 
   7  -8  27  170.88    2.90 
   7  -6  22  114.19    1.60 
   9 -17  29    1.60    1.30 
  10 -16  29   26.00    1.70 
  10 -12  28   39.30    1.50 
  10 -11  27   58.99    1.60 
  11 -12  26   -0.10    0.80 
  -6  -9   9    4.80    1.00 
  -5  -3  10  113.89    1.40 
  -4  -2  10   53.79    0.90 
  -3 -14  14   15.90    1.30 
  -2 -11  24    7.00    1.40 
  -2  -9  25   65.49    1.90 
  -1 -15  20   94.29    2.30 
  -1 -10  27  199.18    4.00 
   0 -17  17    1.00    0.90 
   2 -13  30    6.80    1.60 
   2 -11  31   89.69    2.50 
   2  -5  25  272.17    3.60 
   3 -13  31   14.20    1.50 
   4 -17  27    1.00    1.20 
   4 -13  32   63.79    2.10 
   4  -9  31   20.70    1.40 
   5 -16  30   22.80    1.60 
   6 -19  25    6.20    1.10 
   6 -14  32   29.00    1.80 
   6  -6  24    1.90    0.90 
   7 -19  26    4.90    1.00 
   7 -18  28   10.00    1.20 
   9 -12  30   54.29    1.80 
   9 -11  29    1.60    1.10 
  10 -19  26    4.00    0.90 
  10 -13  29   41.80    1.60 
  -5 -11  12   36.50    1.60 
  -5 -10  14   33.00    1.60 
  -4 -13  12    6.90    1.30 
  -1 -12  26    8.10    1.60 
   1 -13  29   15.70    1.70 
   3 -17  26   14.90    1.30 
   3 -16  28    3.00    1.20 
   3 -11  32   30.70    1.80 
   3  -4  22  375.56    4.40 
   4 -10  32    1.70    1.30 
   4  -8  30    9.20    1.10 
   8  -6  20   41.10    0.90 
  11 -17  28    0.10    1.20 
  -5  -9  16   22.70    1.40 
  -5  -5  15  573.44    7.50 
  -4  -9  20   55.19    1.90 
  -3  -4  19  896.01   11.70 
  -1  -7  27   35.60    1.60 
   0 -15  24   -0.80    1.10 
   0 -14  26   73.79    2.20 
   0 -11  29   -1.00    1.20 
   0  -8  29    1.50    1.30 
   0  -7  28   10.40    1.30 
   1  -4  23   23.30    1.00 
   3 -15  30   11.80    1.50 
   4 -15  31    2.80    1.40 
   4  -7  29   31.10    1.40 
   5 -13  33   23.90    1.70 
   5  -6  26   31.20    1.10 
   6 -16  31    6.80    1.40 
   6 -12  33   30.10    1.70 
   6  -8  29    0.90    0.90 
   8 -19  27   10.40    1.00 
   8 -11  31   67.69    2.10 
   9 -13  31   48.20    1.90 
   9 -10  28   42.70    1.50 
  10 -14  30    1.40    1.20 
  -6  -6  12   11.20    1.00 
  -6  -5  11    0.30    0.80 
  -6  -3   6   12.40    0.60 
  -5  -7  17   40.40    1.50 
  -2  -2  15 2687.83   24.20 
  -1 -16  18    2.00    1.00 
  -1  -8  28    7.40    1.40 
  -1  -6  26  252.17    3.90 
  -1  -2  16    6.50    0.80 
   0 -13  28  426.76    9.00 
   0  -6  27    1.60    1.00 
   1  -8  30   21.00    1.40 
   1  -7  29    2.10    1.10 
   2 -15  29   58.79    2.00 
   4 -11  33   12.20    1.50 
   5 -15  32    3.50    1.40 
   8 -12  32  162.58    3.60 
   8 -10  30    0.40    1.10 
   9 -16  31   -0.20    1.10 
  11 -15  29   -0.90    1.10 
  -3 -13  19   -3.70    1.40 
  -3 -12  21   -0.20    1.20 
  -2 -13  23   22.30    1.50 
  -2  -7  26   39.20    1.60 
  -2  -6  25   54.19    1.60 
  -2  -3  19  264.17    3.20 
  -1 -11  28    7.10    1.50 
  -1  -5  25    9.10    1.10 
  -1  -3  20   91.39    1.40 
   0  -9  30   25.90    1.70 
   1 -12  31  105.39    2.90 
   1  -9  31   12.50    1.40 
   1  -6  28   58.69    1.60 
   2  -8  31   13.50    1.40 
   2  -3  20   21.50    0.90 
   5  -9  32    0.00    1.20 
   7  -7  26  132.59    2.10 
   8  -7  24   65.49    1.10 
   9 -14  32    2.20    1.40 
  10 -17  30    2.60    1.10 
  -6  -7  13  127.59    2.30 
  -6  -4  10   22.30    0.90 
  -5  -8  18   55.39    1.80 
  -4 -12  17    1.80    1.30 
  -4 -11  19   20.20    1.50 
  -3 -11  23   -0.80    1.10 
  -3  -2  14    3.60    0.70 
  -2 -16  14    2.10    1.00 
  -2  -8  27   78.49    2.00 
  -2  -5  24  235.88    3.50 
  -1  -9  29   -0.60    1.30 
   0  -5  26  133.49    2.40 
   2 -14  31    3.80    1.50 
   2  -9  32    3.80    1.30 
   2  -7  30   -0.30    1.00 
   3 -14  32    1.10    1.30 
   4 -14  33   -0.20    1.40 
   4 -12  34   18.10    1.60 
   5 -10  33   12.80    1.40 
   6 -15  33    1.90    1.40 
   6  -7  28   56.89    1.30 
   9  -9  27    1.60    0.90 
  10 -15  31   17.80    1.40 
  12 -18  27    4.40    1.20 
  -6 -10  10   97.49    2.10 
  -6  -9  12   71.89    1.70 
  -4 -13  15    4.80    1.30 
  -4  -8  22    1.60    1.10 
  -3  -3  18  467.75    5.80 
   0 -17  20   19.00    1.20 
   0 -12  30   16.90    1.60 
   0 -10  31    0.80    1.50 
   0  -3  21    1.30    0.80 
   0  -2  17    4.20    0.80 
   1 -15  28   11.80    1.50 
   1 -10  32   12.10    1.60 
   2 -18  23   13.40    1.00 
   2 -10  33  161.18    3.70 
   2  -4  24   12.90    0.90 
   4  -6  28  456.25    6.40 
   5 -14  34   30.20    1.70 
   5 -11  34   75.69    2.00 
   7 -11  33   29.70    1.60 
   7 -10  32    4.00    1.30 
   9 -18  30    0.60    1.00 
  -5 -11  15   11.30    1.50 
  -5 -10  17   10.80    1.30 
  -3  -7  25  507.45    8.70 
  -3  -6  24  538.25    8.80 
  -2 -15  19   63.29    1.80 
  -2 -11  27    0.50    1.50 
  -1 -15  23   -0.30    1.10 
  -1 -13  27    6.60    1.50 
   1 -14  30   98.89    2.60 
   1  -5  27   95.59    1.80 
   3  -9  33   12.50    1.30 
   3  -8  32    2.00    1.10 
   5 -17  31   49.30    1.70 
   6 -18  30    3.50    1.10 
   7 -12  34    0.20    1.20 
  10  -9  25    8.20    0.80 
  11 -18  29    2.40    1.00 
  -6  -8  14   66.39    1.60 
  -5  -2   9  261.17    2.40 
  -2  -9  28   96.39    2.40 
  -2  -4  23   -1.40    0.90 
  -1  -4  24  464.15    6.40 
   2 -13  33    9.10    1.70 
   3 -13  34   -0.90    1.50 
   3 -10  34   38.10    1.70 
   3  -7  31    4.30    1.10 
   4 -18  28   11.20    1.20 
   4 -17  30   10.10    1.10 
   5 -12  35   -2.60    1.30 
   6 -17  32   -0.60    1.00 
   8 -14  34    1.70    1.30 
   9 -17  32    2.00    1.10 
   9 -15  33   13.40    1.40 
  -5 -12  13    5.60    1.30 
  -5  -6  19  139.99    2.40 
  -5  -5  18   66.69    1.40 
  -4  -9  23   12.50    1.30 
  -3  -8  26   13.50    1.40 
  -1 -16  21    6.80    1.10 
  -1 -12  29   16.00    1.70 
   0 -15  27   -1.00    1.10 
   0  -4  25   -0.10    0.90 
   1 -13  32    7.90    1.60 
   3 -16  31    5.90    1.20 
   4 -13  35   14.70    1.60 
   5  -5  25   -0.30    0.80 
   5  -4  21  121.19    1.50 
   6 -14  35   -1.10    1.30 
   6  -5  23    4.10    0.70 
   7 -18  31   23.40    1.20 
   8  -8  28    5.20    1.00 
  10 -16  32   12.60    1.30 
  -7  -6   8   44.60    1.10 
  -7  -5   7   34.50    0.90 
  -6  -5  14    7.40    0.90 
  -6  -3   9    6.20    0.70 
  -5  -7  20  153.28    3.10 
  -3 -15  15   11.60    1.10 
  -3  -4  22   21.20    1.20 
   0 -14  29   -2.30    1.30 
   0 -11  32    2.20    1.50 
   1  -3  22   76.59    1.30 
   2  -5  28  129.09    2.20 
   3 -18  27   -1.90    0.90 
   3 -15  33   11.00    1.40 
   3 -11  35  285.87    5.90 
   4 -15  34    4.10    1.30 
   4 -10  35    7.30    1.40 
   4  -9  34   54.09    1.80 
   4  -8  33    0.00    1.20 
   6 -16  34   18.70    1.40 
   6  -9  33   56.19    1.70 
   7 -17  33    2.60    1.00 
   7  -8  30    3.70    1.10 
  10 -13  32    6.40    1.40 
  10 -12  31   20.90    1.30 
  11 -13  30    1.90    1.10 
  -7  -7   9   36.00    1.30 
  -6  -7  16  158.28    2.90 
  -4 -12  20   49.20    1.80 
  -4 -11  22  102.39    2.70 
  -4  -5  22   32.50    1.30 
  -3 -13  22    7.10    1.40 
  -3 -12  24   41.50    1.80 
  -3  -9  27   14.00    1.50 
  -2 -10  29   17.80    1.50 
  -1  -7  30   21.00    1.50 
   0 -13  31   -0.60    1.30 
   0  -8  32  355.96    6.80 
   0  -7  31    2.40    1.30 
   1  -2  18   10.60    0.80 
   2 -17  28    1.60    1.00 
   2 -16  30   39.10    1.70 
   2 -15  32   12.60    1.40 
   4  -3  19   84.59    1.00 
   5 -15  35    2.90    1.40 
   5 -13  36   17.30    1.60 
   6  -6  27   -1.40    0.80 
   6  -4  19 1140.09   11.70 
   7  -5  21    0.60    0.60 
   9 -12  33   78.19    2.00 
   9  -8  26    3.10    0.70 
  10 -18  31    7.40    1.00 
  11 -17  31   29.30    1.30 
  -7  -4   6   66.09    1.00 
  -6 -10  13    7.30    1.20 
  -6  -9  15   14.10    1.30 
  -5  -8  21   21.90    1.60 
  -3 -14  20    0.80    1.30 
  -2 -14  24   34.30    1.50 
  -2  -7  29   61.99    1.90 
  -2  -6  28    1.80    1.20 
  -1 -11  31  105.79    2.80 
  -1  -8  31   14.50    1.40 
   0  -9  33   -2.70    1.40 
   1 -12  34   25.00    1.90 
   1  -9  34   27.70    1.80 
   1  -8  33    6.90    1.30 
   1  -4  26  105.49    1.80 
   2 -12  35   12.90    1.70 
   3  -4  25  556.34    7.00 
   4 -11  36    1.90    1.50 
   6  -8  32   59.69    1.50 
   7  -6  25  141.69    2.00 
   8 -15  35   25.20    1.50 
   9 -16  34   18.10    1.50 
   9 -13  34    8.00    1.40 
  10 -14  33   33.00    1.70 
  -5 -11  18   35.20    1.80 
  -4 -13  18    7.30    1.30 
  -4 -10  24   93.09    2.50 
  -4  -4  21  394.86    5.60 
  -2 -15  22    4.30    1.10 
  -2  -8  30   91.29    2.30 
  -2  -3  22  163.08    2.30 
  -2  -2  18  190.38    2.30 
  -1  -5  28   57.29    1.60 
  -1  -2  19   83.79    1.30 
   1 -16  29    1.50    1.20 
   1  -6  31  109.59    2.30 
   2  -9  35   31.50    1.80 
   2  -8  34   24.10    1.60 
   3 -14  35   15.10    1.50 
   3 -12  36   48.90    2.00 
   5  -6  29  168.38    2.60 
   8 -12  35    3.60    1.50 
   8 -11  34   57.79    2.00 
   9 -10  31   23.80    1.20 
  11 -15  32    4.00    1.20 
  -6  -8  17   39.10    1.70 
  -5 -10  20  104.69    2.40 
  -3  -2  17    7.10    0.90 
  -2  -5  27    0.90    1.10 
  -1 -15  26   55.79    1.70 
  -1 -13  30   96.99    2.60 
  -1  -3  23   21.40    0.90 
   0  -5  29   -0.10    1.10 
   1 -10  35   26.20    1.90 
   2  -7  33    4.90    1.30 
   4 -14  36    3.50    1.20 
   4 -12  37  239.88    5.10 
   5 -10  36   28.90    1.60 
   6 -15  36    1.90    1.20 
   9 -14  35   19.50    1.60 
  10 -10  29    0.60    0.80 
  -7  -5  10   31.50    1.10 
  -5  -2  12  390.66    4.10 
  -3  -7  28   -0.30    1.20 
  -3  -6  27  373.46    6.30 
  -3  -3  21  527.45    6.80 
   2 -10  36   53.39    2.10 
   2  -3  23   11.90    0.90 
   3  -5  29  380.36    5.60 
   5 -11  37   54.39    2.00 
   7  -7  29    1.10    0.90 
   8 -13  36    9.20    1.60 
   8  -6  23  117.89    1.50 
  -6  -3  12  321.87    3.70 
  -5  -9  22    6.70    1.50 
  -5  -6  22   49.80    1.40 
  -5  -5  21   49.00    1.40 
  -4 -14  16    7.20    1.10 
  -4  -9  26   31.30    1.70 
  -3 -15  18    8.90    1.10 
  -3  -8  29   23.10    1.50 
  -3  -5  26    3.30    1.10 
  -2  -9  31   89.39    2.30 
  -1 -16  24    2.50    1.00 
  -1 -12  32    2.20    1.50 
  -1 -10  33   51.39    2.10 
   0  -2  20   36.30    1.10 
   1  -5  30  164.98    2.90 
   2 -13  36   12.40    1.60 
   2  -6  32   13.50    1.20 
   2  -4  27  657.13    8.90 
   3  -9  36    8.10    1.40 
   3  -8  35  131.89    2.80 
   4 -17  33   -1.60    1.10 
   5 -17  34   15.30    1.30 
   6  -7  31   15.00    1.10 
   7 -11  36   49.50    1.80 
   7 -10  35    8.80    1.60 
   8  -9  32    5.20    1.10 
  -7  -7  12   75.39    1.50 
  -6  -5  17   39.50    1.30 
  -5  -7  23   15.20    1.60 
  -4  -2  16  555.24    6.20 
  -2  -4  26   25.30    1.30 
  -2  -1  14  538.55    5.00 
  -1  -4  27   92.69    1.90 
   1 -13  35   11.50    1.60 
   1 -11  36   19.80    1.80 
   2 -11  37  110.49    3.10 
   3 -17  32   24.40    1.30 
   3 -16  34    5.80    1.20 
   3 -13  37   62.79    2.20 
   3 -10  37  301.67    6.20 
   3  -7  34    4.30    1.20 
   4 -16  35   19.40    1.50 
   5 -16  36    1.40    1.20 
   5 -12  38    1.30    1.50 
   6 -17  35    1.40    1.00 
   7 -12  37    1.00    1.40 
   9  -9  30   20.10    1.00 
  11 -16  33   36.00    1.40 
  -7  -4   9  471.55    5.40 
  -6 -10  16   18.80    1.40 
  -6  -9  18    2.30    1.30 
  -6  -7  19   38.30    1.60 
  -6  -4  16   42.50    1.30 
  -4 -12  23   -1.70    1.20 
  -4 -11  25   -3.50    1.50 
  -4  -6  26   62.79    1.80 
  -4  -3  20    7.10    1.00 
  -3 -12  27    1.30    1.30 
  -3  -4  25    0.90    1.00 
  -3  -1  13  749.13    7.20 
  -1  -1  15  166.78    1.80 
   0 -11  35    0.40    1.60 
   0  -4  28  104.79    2.00 
   2  -2  19    1.70    0.70 
   4 -13  38    8.70    1.50 
   7  -9  34   30.00    1.50 
   8 -14  37    4.70    1.20 
   9 -17  35   11.70    1.00 
   9 -15  36    4.20    1.20 
  -7  -3   5  248.48    2.30 
  -6  -2   8  211.68    2.10 
  -5  -8  24    8.50    1.60 
  -4 -13  21   11.60    1.30 
  -4  -5  25  123.89    2.50 
  -3 -14  23   -0.80    0.90 
  -3  -9  30    0.90    1.50 
  -2 -10  32    4.40    1.40 
   0  -7  34   36.30    1.80 
   1  -3  25    2.40    0.90 
   2 -17  31    4.50    1.00 
   2 -16  33   15.20    1.40 
   2 -15  35    2.80    1.30 
   3 -15  36    3.20    1.30 
   4 -15  37   29.20    1.60 
   4  -9  37   90.09    2.20 
   6 -16  37    1.30    1.00 
   7 -13  38   90.49    2.40 
  10 -16  35   -0.80    1.10 
  -7  -8  13   30.40    1.30 
  -5 -11  21    1.90    1.30 
  -5 -10  23    1.50    1.30 
  -4 -10  27    5.00    1.50 
  -2 -15  25    3.90    1.10 
  -2 -12  31    5.50    1.40 
  -2  -7  32    2.40    1.40 
  -1 -11  34   20.70    1.60 
  -1  -8  34   24.70    1.70 
  -1  -6  32   57.09    1.90 
   1  -8  36  408.76    8.00 
   2  -5  31  271.17    4.10 
   3  -6  33    9.20    1.20 
   4 -10  38    4.10    1.40 
   4  -8  36   53.19    1.80 
   5 -13  39   57.49    2.00 
   5  -5  28  211.08    2.90 
   5  -4  24   65.39    1.10 
   6  -9  36    6.00    1.30 
  -7  -6  14  196.28    3.00 
  -7  -5  13  121.79    1.90 
  -6  -8  20   18.00    1.40 
  -5 -12  19   13.80    1.30 
  -2  -8  33  165.08    3.70 
  -2  -6  31   14.60    1.30 
  -2  -2  21   14.50    0.90 
   0  -9  36   15.40    1.80 
   0  -6  33    0.60    1.10 
   1 -16  32    0.40    1.00 
   1 -15  34    1.40    1.10 
   1 -12  37   44.70    2.10 
   1  -9  37   27.50    1.80 
   1  -7  35    0.20    1.20 
   1  -4  29  367.86    5.30 
   1  -2  21  469.15    5.30 
   2 -12  38   10.40    1.40 
   3 -14  38   50.89    1.90 
   3 -12  39    4.90    1.50 
   4 -11  39  112.49    2.80 
   7  -8  33   54.19    1.60 
   8  -8  31    0.40    1.00 
  10 -13  35   42.00    1.70 
  -7  -7  15   61.09    1.50 
  -5  -2  15   70.89    1.30 
  -3 -15  21    3.20    1.00 
  -3  -6  30   37.00    1.60 
  -3  -2  20    4.00    0.90 
  -2  -5  30    1.40    1.20 
  -2  -3  25  271.57    3.70 
  -1 -13  33   22.30    1.60 
  -1  -9  35   32.10    1.70 
  -1  -5  31  117.49    2.50 
  -1  -3  26  110.79    1.90 
  -1  -2  22   75.79    1.30 
   0 -12  36    2.30    1.50 
   1  -6  34    2.30    1.30 
   2 -14  37    7.10    1.20 
   2  -9  38   22.70    1.70 
   2  -8  37   12.70    1.50 
   3  -4  28   14.30    1.00 
   4 -14  39    6.10    1.40 
   4  -7  35  106.89    2.30 
   6  -8  35   13.00    1.50 
   6  -6  30  592.44    8.60 
   7 -14  39   20.30    1.50 
   8 -15  38   47.90    1.70 
   9 -11  35    1.60    1.20 
  10 -14  36    1.10    1.20 
  11 -17  34    0.40    1.00 
  -7  -4  12  378.96    4.70 
  -6 -10  19    3.80    1.40 
  -6  -6  21    4.50    1.20 
  -5  -9  25    1.60    1.40 
  -5  -6  25   68.19    1.70 
  -3  -7  31    5.90    1.30 
  -3  -3  24    4.10    0.90 
  -2 -11  33   11.70    1.60 
  -2  -9  34  166.18    3.90 
   0 -10  37   -3.20    1.50 
   0  -5  32   56.59    1.70 
   1 -14  36   84.89    2.30 
   1 -10  38   22.80    1.80 
   2  -7  36    3.40    1.30 
   4  -3  22  367.96    3.90 
   5  -6  32   24.10    1.20 
   6 -15  39   23.10    1.30 
   6  -4  22   42.80    0.90 
   7  -6  28   54.39    1.20 
   8 -12  38    4.60    1.50 
   8 -11  37   77.79    2.10 
  -6  -7  22   31.80    1.50 
  -6  -2  11  142.89    1.80 
  -4 -12  26    5.30    1.40 
  -4  -2  19 1166.58   15.10 
  -3  -8  32   35.80    1.70 
  -3  -5  29   -0.20    1.00 
  -1 -12  35   12.30    1.60 
  -1 -10  36   18.90    1.80 
   0 -15  33    0.20    1.00 
   2 -10  39   12.10    1.50 
   5 -17  37   48.60    1.50 
   5 -14  40    5.40    1.30 
   8 -10  36    3.60    1.20 
   9 -14  38    3.10    1.30 
   9 -10  34   21.40    1.20 
  -6  -4  19    0.40    1.00 
  -4 -11  28   11.40    1.50 
  -2  -4  29   98.59    2.10 
  -2  -1  17    3.80    0.80 
  -1  -4  30  164.88    3.00 
   0 -14  35   -0.20    1.10 
   0  -3  27    0.70    0.80 
   0  -2  23   -0.20    0.90 
   1 -13  38   16.20    1.50 
   1 -11  39   30.90    2.00 
   1  -5  33   71.79    1.80 
   2 -13  39   19.50    1.60 
   2  -6  35  104.49    2.30 
   2  -3  26    5.90    0.90 
   3 -16  37    9.00    1.20 
   3 -13  40   11.10    1.50 
   3  -9  39  295.57    5.90 
   3  -8  38  105.89    2.50 
   5 -11  40   -1.70    1.30 
   8 -13  39   -4.00    1.40 
  -7  -6  17   20.00    1.20 
  -7  -5  16   66.69    1.50 
  -5  -8  27    7.00    1.60 
  -4  -7  30    2.50    1.30 
  -4  -6  29    3.00    1.30 
  -4  -5  28    0.60    1.20 
  -3  -4  28   68.79    1.70 
  -2 -14  30   37.60    1.50 
  -2 -10  35   15.40    1.50 
   0 -11  38  135.49    3.40 
   2 -11  40    9.10    1.60 
   2  -4  30    3.70    1.10 
   3 -10  40   -1.60    1.30 
   5 -16  39    1.50    1.00 
   5 -12  41   72.59    2.40 
   6 -17  38    5.30    1.00 
   6  -7  34  152.68    2.70 
   7 -15  40    1.80    1.20 
   7 -11  39   11.80    1.40 
   7 -10  38   -1.30    1.40 
   8 -16  39    2.50    1.10 
  -6  -8  23   19.50    1.40 
  -5 -12  22    7.00    1.20 
  -5 -10  26   10.80    1.60 
  -4 -10  30   56.99    2.20 
  -2 -15  28    3.70    1.00 
  -1  -1  18    9.80    0.70 
   0  -4  31    0.40    1.10 
   2 -16  36    2.20    1.10 
   3 -15  39   15.80    1.40 
   3 -11  41   34.40    1.90 
   3  -7  37    2.70    1.20 
   4 -13  41   53.09    2.00 
   7 -12  40   67.39    2.00 
   8  -9  35   38.70    1.50 
   8  -6  26  153.08    2.00 
  11 -16  36   23.50    1.40 
  -7  -7  18   43.10    1.40 
  -7  -4  15   11.30    0.90 
  -7  -3  11    8.60    0.70 
  -4  -4  27    2.80    1.20 
  -4  -1  15  277.37    2.90 
  -2 -12  34   42.20    1.80 
  -2  -7  35   36.70    1.80 
  -1 -14  34   -0.30    1.10 
  -1  -7  36  409.66    7.90 
  -1  -6  35    1.20    1.40 
   0  -8  38   75.49    2.30 
   0  -7  37   -1.90    1.40 
   1  -3  28  505.25    6.90 
   2 -15  38   39.60    1.80 
   2  -2  22  670.23    7.30 
   4 -15  40    0.20    1.20 
   4  -9  40  181.48    4.00 
   5  -7  36   46.70    1.60 
   6 -16  40    1.40    0.90 
   7  -9  37   18.00    1.30 
   8 -14  40    3.50    1.20 
   8  -7  30    0.80    0.80 
   9 -15  39   11.30    1.20 
   9  -9  33   -1.50    0.90 
  -6  -6  24   32.60    1.70 
  -6  -3  18  271.27    3.40 
  -6  -2  14  742.43    8.90 
  -3  -2  23   47.00    1.30 
  -2  -8  36   50.19    2.00 
  -2  -6  34   24.30    1.50 
  -2  -2  24   11.10    1.00 
   0  -6  36    4.60    1.40 
   1 -16  35    1.00    1.00 
   1 -12  40    0.50    1.40 
   1  -9  40  132.69    3.50 
   1  -8  39   28.10    1.80 
   1  -7  38   13.50    1.60 
   2 -12  41   18.30    1.60 
   4 -10  41   49.80    2.10 
   4  -8  39   57.59    1.90 
   5 -13  42    5.10    1.40 
   6 -10  40    9.20    1.50 
   7 -13  41   22.20    1.40 
  -6 -11  20   15.60    1.40 
  -6 -10  22    2.80    1.20 
  -3 -10  34   -2.80    1.40 
  -3  -7  34   35.80    1.80 
  -3  -6  33   11.30    1.40 
  -2 -11  36   12.80    1.60 
  -2  -5  33    3.90    1.30 
  -2  -3  28  135.79    2.30 
  -1 -13  36   88.09    2.20 
  -1  -9  38   23.60    1.60 
  -1  -5  34    2.00    1.30 
  -1  -3  29  362.16    5.40 
  -1  -2  25    2.40    0.90 
   0 -12  39   -1.10    1.30 
   1  -2  24  529.85    6.50 
   2 -14  40   14.50    1.40 
   3 -14  41   22.10    1.40 
   3 -12  42   40.20    1.90 
   4 -11  42    2.10    1.50 
   4  -4  29    2.00    0.90 
   5  -5  31   -0.10    0.80 
   6  -9  39    0.80    1.30 
  -7  -8  19   30.20    1.40 
  -6  -7  25    4.90    1.30 
  -5  -7  29   -0.20    1.10 
  -4 -12  29  106.19    2.60 
  -4  -2  22   42.10    1.20 
  -3  -5  32    3.10    1.30 
   0 -10  40   13.10    1.70 
   0  -5  35   -0.60    1.20 
   1 -14  39    1.00    1.10 
   2  -9  41   13.00    1.60 
   2  -8  40   84.19    2.30 
   5  -4  27    7.80    0.90 
   6  -5  29  164.68    2.30 
   8 -15  41   -0.30    1.00 
  -7  -6  20   28.70    1.30 
  -7  -5  19  260.27    3.90 
  -7  -3  14  350.26    4.30 
  -4  -3  26   82.49    1.70 
  -3 -14  29    0.80    1.00 
  -3 -12  33   10.50    1.30 
  -3  -8  35  285.57    5.50 
  -3  -1  19   87.89    1.50 
  -2  -1  20   23.30    1.10 
  -1 -12  38   17.60    1.60 
  -1 -10  39   37.40    2.00 
   0 -15  36    1.50    0.90 
   2  -7  39   19.80    1.50 
   3  -4  31  584.14    8.30 
   4 -12  43    1.90    1.50 
   6  -6  33   -1.00    1.00 
   7 -16  41   -2.00    1.00 
   7 -14  42    1.80    1.10 
   9 -16  40   34.20    1.40 
   9 -12  39   24.10    1.60 
   9 -11  38  142.69    3.20 
  10 -13  38   18.10    1.30 
  -7  -7  21   39.50    1.60 
  -7  -2   7  164.98    1.60 
  -5 -12  25   23.60    1.50 
  -5 -11  27    8.60    1.30 
  -5  -1  14  906.61   10.00 
  -4  -7  33    7.00    1.50 
  -4  -6  32   -1.20    1.20 
  -4  -5  31   19.00    1.40 
  -3  -4  31    2.80    1.20 
  -2 -14  33   16.60    1.30 
  -2  -4  32   16.20    1.30 
  -1  -4  33   70.79    1.80 
   0  -3  30  436.76    6.40 
   0  -2  26   92.09    1.50 
   2 -13  42    0.10    1.20 
   5 -14  43    1.50    1.10 
   5  -6  35   30.50    1.20 
   9 -13  40    2.90    1.20 
  10 -14  39    1.60    1.10 
  -5 -10  29   19.50    1.60 
  -4 -10  33   -1.30    1.30 
  -4  -1  18   58.59    1.20 
  -3  -9  36   50.29    2.00 
  -2 -10  38    8.90    1.50 
  -1  -1  21  462.35    5.40 
   0 -11  41    0.40    1.40 
   1 -13  41    2.10    1.20 
   1 -11  42  145.29    3.60 
   1  -5  36   23.10    1.40 
   2 -11  43    4.60    1.50 
   2  -6  38    7.80    1.30 
   2  -4  33   57.49    1.60 
   2  -3  29  710.23    9.60 
   3 -13  43   33.40    1.70 
   3 -10  43   22.30    1.70 
   3  -9  42   45.80    2.00 
   3  -8  41    6.60    1.50 
   3  -5  35    5.60    1.20 
   6  -4  25  115.29    1.60 
   7  -6  31   15.60    0.90 
   8 -12  41    2.40    1.20 
   8 -10  39    0.10    1.10 
   9  -8  32    6.70    0.80 
  -7  -9  20   22.10    1.40 
  -6  -2  17  354.76    4.40 
  -5  -3  25   71.79    1.60 
  -4  -8  34   21.60    1.60 
  -4  -4  30    7.70    1.20 
  -2 -12  37    8.00    1.30 
  -1 -11  40   -0.60    1.30 
   0 -13  40  129.79    3.00 
   0  -4  34  662.63   11.00 
   3  -7  40   14.90    1.40 
   5  -8  40    3.20    1.20 
   7  -5  27   -0.40    0.60 
   8 -13  42    8.50    1.40 
  -7  -8  22   19.80    1.40 
  -7  -2  10  424.36    4.50 
  -6 -11  23   -1.30    1.00 
  -6 -10  25    3.90    1.30 
  -6  -6  27    1.70    1.30 
  -6  -5  26   64.29    1.80 
  -6  -1  10  463.65    4.40 
  -5  -9  31  135.79    3.10 
  -3  -2  26  331.17    4.60 
  -2  -7  38   23.80    1.80 
  -2  -6  37    6.80    1.50 
  -2  -2  27  694.23    9.60 
  -1 -14  37    0.80    0.90 
  -1  -8  40  133.99    3.40 
  -1  -7  39   28.50    1.80 
  -1  -6  38   10.00    1.60 
   0  -8  41   -1.90    1.40 
   2 -15  41    0.20    1.10 
   2  -2  25    0.60    0.80 
   3 -15  42   12.60    1.20 
   3 -11  44   33.90    1.80 
   5  -3  23   46.40    0.90 
   7 -15  43   17.10    1.20 
   7 -12  43   -2.00    1.30 
   7 -11  42    1.20    1.30 
   7 -10  41    8.40    1.50 
   7  -7  35    0.20    1.00 
  10 -15  40    0.40    1.10 
  -8  -4  11    5.40    0.80 
  -7  -6  23   20.30    1.30 
  -7  -5  22    5.90    1.20 
  -6  -9  27   37.20    1.80 
  -6  -7  28   13.50    1.50 
  -6  -4  25    3.20    1.00 
  -4  -2  25  124.99    2.20 
  -3 -10  37   59.99    2.10 
  -3  -6  36   12.30    1.50 
  -2  -8  39   16.50    1.60 
  -2  -3  31  280.57    4.50 
  -1 -13  39    1.50    1.10 
  -1  -9  41    1.50    1.60 
   0  -9  42   18.70    1.70 
   0  -6  39    0.40    1.40 
   1 -12  43    2.40    1.30 
   1  -8  42    1.60    1.50 
   1  -3  31  139.09    2.20 
   1  -1  20 4997.80   43.80 
   2  -5  37  101.89    2.20 
   4 -15  43   27.70    1.40 
   4  -9  43  401.86    8.20 
  -8  -6  16   52.99    1.50 
  -8  -5  15    9.60    1.00 
  -7  -4  21   65.29    1.70 
  -4 -12  32    9.60    1.30 
  -3  -7  37  300.07    6.10 
  -3  -5  35  127.59    2.90 
  -3  -1  22  378.86    4.70 
  -2 -11  39   18.10    1.60 
  -1  -5  37   77.89    2.10 
  -1  -3  32   48.60    1.60 
  -1  -2  28  521.55    7.00 
   0  -1  22  364.06    4.20 
   1 -15  40    6.90    1.10 
   1  -9  43   61.19    2.30 
   1  -4  35   23.70    1.40 
   1  -2  27    2.80    0.90 
   2 -14  43   12.10    1.30 
   2 -12  44   11.10    1.40 
   4 -10  44    3.40    1.50 
   5 -15  44    2.20    1.00 
   5  -7  39   67.09    1.80 
   7 -13  44    0.20    1.30 
   8 -14  43    3.40    1.00 
   8  -6  29    1.50    0.70 
  -7  -7  24   49.10    1.70 
  -5 -11  30   22.80    1.60 
  -4 -13  30   11.30    1.10 
  -4 -11  34    6.30    1.50 
  -4  -3  29   31.00    1.40 
  -4  -1  21  122.99    1.90 
  -3  -8  38  232.68    4.80 
  -2  -9  40    5.80    1.60 
  -2  -1  23   11.70    0.80 
   0 -10  43    1.60    1.60 
   1 -14  42   12.80    1.30 
   1  -6  40   10.00    1.50 
   2  -8  43   36.30    1.90 
   3 -14  44    7.70    1.30 
   3 -12  45   46.60    1.90 
   4 -11  45    0.40    1.40 
   4  -4  32  129.29    2.20 
  -8  -4  14  190.88    2.70 
  -6  -3  24   88.89    1.70 
  -5 -10  32    4.70    1.60 
  -5  -8  33   24.20    1.60 
  -5  -2  24  537.15    7.50 
  -4  -7  36    3.40    1.50 
  -4  -6  35    7.70    1.40 
  -4  -5  34   54.69    1.80 
  -1 -12  41    1.40    1.30 
  -1 -10  42  149.49    3.60 
   1 -10  44   -2.00    1.20 
   2  -7  42   35.30    1.80 
   4 -14  45   45.80    1.60 
   5  -5  34   10.60    1.00 
   5  -4  30    1.10    0.90 
   6 -12  45  102.49    2.60 
   6  -9  42  324.67    6.40 
  -7  -9  23    6.30    1.30 
  -5  -3  28  137.09    2.80 
  -3  -9  39    6.20    1.60 
  -3  -4  34    2.20    1.20 
  -3   0  15    1.10    0.70 
  -2 -14  36    0.60    1.00 
  -2   0  16  484.45    4.80 
  -1  -4  36   24.00    1.50 
  -1  -1  24  535.55    6.30 
   0 -14  41    0.50    1.00 
   0  -3  33   -1.10    0.90 
   0  -2  29    1.10    0.90 
   2 -10  45   49.90    2.10 
   4 -12  46    0.60    1.40 
   4  -3  28   14.30    1.00 
   4  -2  21   13.40    0.60 
   6  -5  32   26.10    1.10 
   7  -8  39   93.39    2.10 
  -8  -5  18   -0.50    0.90 
  -8  -3  10  248.88    2.70 
  -7  -8  25    0.70    1.30 
  -6 -11  26    1.30    1.10 
  -6 -10  28   16.40    1.40 
  -6  -5  29    6.30    1.20 
  -4  -8  37  241.88    5.10 
  -4  -4  33    1.00    1.20 
  -2 -10  41   16.80    1.70 
   1 -13  44   10.70    1.30 
   1 -11  45    2.80    1.40 
   1  -5  39   17.00    1.40 
   2  -6  41   33.90    1.70 
   2  -3  32   46.50    1.40 
   3  -9  45   54.39    2.10 
   5  -6  38    7.40    1.40 
   6  -8  41   18.50    1.50 
   6  -6  36   50.59    1.50 
   7 -14  45   39.50    1.30 
   8  -8  37   -0.60    0.90 
  -8  -6  19    6.10    1.10 
  -7  -6  26   23.00    1.40 
  -7  -5  25    1.50    1.20 
  -7  -2  16   66.19    1.30 
  -6  -9  30   40.50    1.80 
  -6  -7  31   59.89    2.10 
  -6  -4  28    6.90    1.10 
  -5  -9  34   33.70    1.70 
  -5  -1  20  815.12   10.60 
  -4   0  14 1185.38   12.30 
  -3  -2  29  401.36    5.90 
  -2 -12  40   13.00    1.20 
  -2  -2  30    3.20    1.10 
  -1 -11  43    1.00    1.40 
  -1  -7  42    0.70    1.50 
   0 -13  43   -1.10    1.10 
   2 -11  46    0.70    1.30 
   3 -13  46    1.20    1.10 
   6 -13  46    0.60    1.10 
   6  -4  28  445.06    5.50 
   8 -11  43    4.00    1.40 
   9 -11  41   46.90    1.70 
  -8  -4  17   21.70    1.00 
  -8  -3  13   73.79    1.30 
  -7  -4  24   30.30    1.40 
  -5  -5  33   10.00    1.40 
  -4  -2  28  451.95    6.80 
  -3  -3  33    9.30    1.30 
  -3  -1  25  572.04    7.50 
  -2  -7  41   15.50    1.80 
  -2  -6  40   84.09    2.40 
  -2  -3  34    2.20    1.30 
  -1 -14  40    8.60    1.00 
  -1  -8  43   56.09    2.30 
  -1  -6  41    0.00    1.50 
   0  -7  43   -1.40    1.50 
   0  -1  25   -0.60    0.80 
   1  -3  34   35.80    1.40 
   1  -1  23    1.20    0.80 
   2  -2  28  260.37    3.30 
   3  -7  43   29.20    1.70 
   5  -8  43   90.39    2.30 
   7  -6  34  152.58    2.50 
   8 -12  44   23.80    1.50 
  -8  -7  20   65.99    1.70 
  -7  -7  27   42.80    1.70 
  -4 -12  35   14.70    1.30 
  -4  -3  32   43.20    1.60 
  -4  -1  24   65.79    1.40 
  -3 -10  40   11.80    1.50 
  -3  -7  40    5.00    1.60 
  -3  -6  39  301.17    6.10 
  -3   0  18   66.39    1.20 
  -2  -8  42    3.30    1.60 
  -2  -5  39   21.10    1.70 
  -2  -1  26    6.20    1.00 
  -1  -3  35   24.90    1.50 
  -1  -2  31  142.59    2.40 
   0  -9  45    0.10    1.50 
   0  -6  42    6.40    1.50 
   1  -2  30    1.50    1.00 
   2  -1  21  458.75    4.70 
   3 -11  47   28.80    1.70 
   4 -13  47   20.50    1.20 
   5  -3  26  323.97    3.70 
   7  -5  30   83.49    1.30 
   8 -13  45   13.40    1.30 
   8 -10  42    9.40    1.50 
   9 -14  44   18.50    1.20 
  -7  -9  26    2.90    1.30 
  -6  -8  32   26.30    1.70 
  -5 -11  33  119.79    2.70 
  -5  -2  27    0.90    1.10 
  -4 -11  37   31.80    1.70 
  -3 -13  37    7.10    1.10 
  -3  -8  41   30.10    1.80 
  -3  -5  38  106.69    2.60 
  -2 -11  42   -0.50    1.20 
  -2   0  19    0.60    0.80 
  -1 -13  42   11.30    1.10 
  -1  -5  40    9.40    1.40 
   0 -12  45    2.70    1.30 
   1 -12  46    2.00    1.20 
   1  -9  46    1.30    1.50 
   1  -8  45    0.90    1.30 
   1  -7  44   46.20    2.10 
   1  -4  38   67.39    1.90 
   2 -12  47    2.70    1.30 
   2  -5  40   -1.50    1.10 
   7 -12  46    7.80    1.30 
   7 -10  44  121.39    2.90 
   7  -7  38   78.09    1.80 
  -8  -5  21   80.29    1.70 
  -7  -2  19  428.96    5.70 
  -6  -1  19   12.10    1.10 
  -5 -10  35   -1.50    1.30 
  -4  -6  38    2.60    1.50 
  -4  -5  37   89.39    2.40 
  -4   0  17    1.40    0.80 
  -2  -9  43    1.90    1.50 
  -2  -4  38    6.60    1.50 
  -1  -1  27    2.40    0.90 
   0  -5  41   -1.80    1.30 
   1  -6  43   21.40    1.60 
   2 -14  46    3.50    1.10 
   3  -6  42   10.10    1.40 
   5  -7  42    2.00    1.30 
   7  -9  43   12.40    1.40 
  -8  -6  22    4.10    1.10 
  -8  -4  20   20.30    1.20 
  -8  -3  16   -1.00    0.80 
  -7  -5  28   -2.30    1.20 
  -7  -1   9   44.60    0.80 
  -6  -6  33   32.60    1.80 
  -6  -5  32    2.00    1.20 
  -5  -3  31   15.80    1.40 
  -5  -1  23    2.70    0.90 
  -4  -7  39  110.69    2.90 
  -3  -4  37    4.50    1.30 
  -1 -12  44   15.40    1.30 
  -1 -10  45   -0.50    1.30 
   0 -10  46   20.10    1.50 
   0  -3  36  146.69    2.80 
   0  -2  32    6.10    1.10 
   1 -10  47   98.19    2.60 
   2  -9  47    3.10    1.50 
   2  -8  46   33.70    1.90 
   3 -12  48   18.20    1.40 
   4 -11  48   -2.20    1.10 
   6 -11  47    6.10    1.40 
   6 -10  46   85.89    2.30 
   7 -13  47   14.80    1.20 
   8 -14  46    4.00    1.10 
   8  -7  36   33.60    1.20 
   8  -6  32   57.69    1.20 
  -7  -6  29    2.80    1.30 
  -7  -4  27   12.00    1.40 
  -7  -1  12   58.49    1.00 
  -4  -8  40   41.30    1.90 
  -4  -4  36   55.89    1.90 
  -3  -9  42   40.90    1.90 
  -3  -2  32   79.29    1.80 
  -1   0  20 4868.41   45.10 
   0   0  18  572.04    5.60 
   2  -7  45  107.39    2.70 
   4  -5  39  104.09    2.10 
   4  -3  31  579.34    7.80 
   4  -2  24   11.30    0.70 
   5  -4  33   79.99    1.60 
   6  -9  45  241.18    5.00 
   9  -9  39   -0.60    0.80 
  -8  -7  23    5.60    1.20 
  -6  -9  33    3.90    1.30 
  -6  -7  34   47.30    1.80 
  -5  -9  37    1.20    1.20 
  -5  -6  37   54.19    2.00 
  -5  -5  36   25.30    1.70 
  -3  -1  28   17.40    1.10 
  -3   0  21   -1.50    0.80 
  -2 -10  44   12.80    1.50 
  -2  -2  33   58.29    1.60 
   1  -5  42   42.30    1.80 
   1  -1  26 1283.37   16.70 
   2 -10  48    2.00    1.50 
   2  -3  35   31.40    1.40 
   6 -12  48   17.40    1.30 
   6  -5  35   29.90    1.20 
  -8  -3  19   49.20    1.40 
  -8  -2   9  151.68    1.70 
  -7  -7  30   23.00    1.40 
  -7  -2  22   92.19    1.80 
  -5  -4  35   22.50    1.40 
  -4  -1  27    6.40    1.00 
  -4   0  20  327.47    4.00 
  -3  -3  36    0.10    1.30 
  -2 -12  43   16.20    1.20 
  -2  -7  44  105.99    2.90 
  -2  -6  43   36.60    2.00 
  -2  -1  29  726.43   10.50 
  -2   0  22  663.33    7.70 
  -1  -7  45   -0.60    1.50 
   0 -11  47   -2.10    1.10 
   0  -1  28   95.29    1.70 
   1 -13  47   14.80    1.20 
   1 -11  48   12.80    1.30 
   2 -13  48   -1.10    1.10 
   2  -6  44    4.50    1.50 
   2  -4  39   12.50    1.40 
   2  -2  31   -1.50    0.80 
   3  -9  48    1.70    1.50 
   3  -8  47   27.50    2.00 
   6  -8  44   11.10    1.50 
   7  -8  42   25.50    1.40 
   7  -4  26   81.29    1.10 
  -8  -6  25   23.50    1.40 
  -8  -5  24   -1.80    1.00 
  -8  -4  23   40.10    1.50 
  -7  -9  29    3.40    1.30 
  -7  -3  26    2.80    1.00 
  -6  -8  35   -0.90    1.40 
  -5  -2  30   80.99    1.90 
  -3 -10  43   31.60    1.60 
  -3  -6  42   47.40    2.20 
  -2  -8  45   44.90    2.10 
  -2  -5  42   36.30    1.90 
  -1 -11  46    0.00    1.10 
  -1  -8  46   -0.20    1.50 
  -1  -6  44   42.80    1.90 
  -1  -2  34   39.50    1.40 
   0 -13  46   -1.40    1.00 
   0  -8  47    3.60    1.70 
   0  -7  46  581.34   12.30 
   1  -3  37  147.39    2.80 
   1  -2  33  376.36    5.70 
   2 -11  49   35.90    1.70 
   3 -13  49   24.00    1.20 
   3 -10  49   19.30    1.50 
   5 -10  48   19.30    1.60 
   5  -9  47  340.67    6.80 
   6  -3  24    3.50    0.60 
   7 -14  48    3.70    0.90 
   8  -8  40    1.00    1.10 
  -5 -11  36    0.70    1.00 
  -5  -1  26   32.70    1.30 
  -5   0  19   -0.50    0.80 
  -4 -12  38   -1.00    0.90 
  -3  -7  43   21.50    1.50 
  -3  -5  41    9.80    1.60 
  -1  -5  43   17.10    1.80 
  -1  -1  30    2.40    1.00 
   0  -6  45    0.40    1.50 
   3  -7  46   18.30    1.60 
   4  -6  43  149.79    3.20 
   5 -11  49    2.40    1.20 
   5  -8  46  212.78    4.50 
   5  -3  29  391.06    5.00 
   9 -12  45    1.70    1.10 
  -8  -2  15   71.89    1.20 
  -7  -8  31   22.50    1.60 
  -7  -5  31    8.40    1.60 
  -7  -1  18 1202.58   16.20 
  -6   0  12  119.29    1.40 
  -5 -10  38   25.00    1.60 
  -5  -3  34   41.90    1.60 
  -4 -11  40    5.00    1.10 
  -4  -5  40  183.28    4.00 
  -3  -8  44   31.20    1.80 
  -2 -11  45    8.90    1.20 
  -2  -9  46   -0.30    1.30 
  -1  -9  47   97.19    2.40 
  -1   0  23   -0.90    0.80 
   0   0  21   -1.00    0.80 
   1  -8  48  543.35   11.60 
   1  -7  47   22.30    1.80 
   1  -4  41   68.39    1.90 
   2  -5  43   13.00    1.30 
   3 -11  50   -1.90    1.10 
   4 -13  50    2.40    1.00 
   7  -5  33    0.90    0.80 
   8 -12  47    2.70    1.10 
   8 -11  46   10.20    1.30 
  -8  -7  26   15.90    1.40 
  -8  -3  22    6.60    1.00 
  -7  -6  32    5.70    1.30 
  -6 -11  32    3.00    1.10 
  -6 -10  34   19.30    1.40 
  -6   0  15    2.70    0.70 
  -4  -7  42    1.70    1.50 
  -4   0  23    1.70    0.90 
  -3  -4  40   12.00    1.40 
  -3  -2  35    6.30    1.30 
  -3   0  24  157.68    2.10 
  -2  -4  41   36.80    1.70 
   0 -12  48    0.10    1.10 
   0  -3  39    0.90    1.30 
   0  -2  35    1.20    1.10 
   1 -12  49    3.40    1.20 
   1  -9  49    7.30    1.50 
   1  -6  46   -2.00    1.40 
   2 -12  50   -1.10    1.10 
   5 -12  50   -0.90    1.00 
   6  -7  43   35.70    1.70 
   7 -11  48   49.10    1.80 
   7  -7  41    0.30    1.30 
   8 -10  45   17.30    1.40 
  -8  -5  27   33.30    1.70 
  -8  -2  18   41.10    1.20 
  -6  -9  36    3.10    1.40 
  -6  -7  37   45.80    1.90 
  -4  -4  39   60.29    1.90 
  -4  -2  34   94.69    2.10 
  -4  -1  30    1.20    1.10 
  -3  -1  31  596.24    9.10 
  -2  -2  36   71.49    1.90 
  -2   0  25    2.00    1.00 
  -1 -10  48   14.80    1.30 
  -1  -4  42   39.90    1.90 
   1  -1  29    1.80    0.90 
   3  -1  22   77.49    1.10 
   4  -4  38   47.10    1.40 
   4  -2  27  652.83    7.80 
   5  -7  45   64.39    2.20 
   7 -12  49   20.20    1.30 
   8 -13  48   -1.00    0.90 
  -8  -6  28   53.19    1.90 
  -8  -4  26   17.00    1.30 
  -7  -7  33   17.30    1.40 
  -7  -3  29   25.80    1.60 
  -7  -1  21   79.29    1.40 
  -5  -9  40    2.30    1.20 
  -5  -6  40    1.70    1.50 
  -5   0  22  553.74    7.10 
  -4  -8  43    3.80    1.40 
  -3  -9  45   48.50    1.90 
  -3  -3  39   89.59    2.30 
  -2  -1  32   47.50    1.50 
  -1 -12  47   15.10    1.20 
   0  -1  31    1.10    1.00 
   1 -10  50    1.20    1.30 
   1   0  19   -0.50    0.60 
   2  -9  50   30.60    1.80 
   2  -8  49  163.28    3.70 
   2  -7  48   24.70    1.90 
   2  -3  38   16.00    1.30 
   3 -12  51    0.90    1.00 
   4  -5  42    7.70    1.30 
   4  -3  34   89.29    1.60 
   5  -4  36   28.20    1.40 
   5  -2  22  160.88    1.70 
   7  -9  46   58.39    1.90 
  -7  -9  32    2.10    1.20 
  -6   0  18 2172.58   24.50 
  -5  -2  33   -1.90    1.00 
  -5  -1  29  161.18    2.80 
  -4  -3  38    2.20    1.40 
  -2 -10  47    1.90    1.30 
  -2  -3  40   -0.20    1.30 
   0  -4  43    2.50    1.40 
   1  -5  45   30.00    1.80 
   2 -10  51   27.20    1.60 
   2  -4  42   21.20    1.50 
   2  -2  34  238.58    3.50 
   4  -7  47   67.49    2.00 
   5 -13  51    1.30    1.00 
   6 -10  49   36.30    1.80 
   8  -7  39   86.49    1.70 
   8  -6  35    9.90    0.80 
  -8  -3  25  145.99    2.70 
  -8  -2  21    7.30    0.90 
  -6  -8  38  106.29    2.70 
  -3  -6  45   57.39    2.10 
  -3   0  27   -0.40    0.90 
  -2 -12  46    7.90    1.00 
  -2  -6  46   34.20    2.10 
  -1  -7  48  556.84   12.10 
  -1  -6  47   24.40    1.90 
  -1  -1  33  374.06    5.80 
  -1   0  26 1249.28   16.60 
   0 -11  50    8.80    1.20 
   0   0  24  712.53    8.60 
   1  -3  40   25.40    1.50 
   1  -2  36   12.20    1.20 
   3  -2  32   45.90    1.30 
   6  -9  48   19.60    1.60 
   6  -5  38    5.10    1.10 
   7 -13  50   -1.40    1.00 
   7  -4  29   31.00    0.80 
  -9  -4  19    9.00    1.10 
  -7  -8  34   70.29    2.00 
  -7  -5  34    3.50    1.50 
  -6  -2  32   64.79    1.90 
  -5 -11  39   -2.70    1.00 
  -5  -3  37   30.50    1.60 
  -3 -10  46    5.20    1.10 
  -3  -7  46   75.59    2.30 
  -3  -5  44   12.20    1.80 
  -2  -5  45  103.69    3.00 
  -1 -11  49    3.00    1.20 
  -1  -8  49    8.60    1.50 
   0  -7  49   -3.10    1.50 
   1 -11  51    1.00    1.30 
   3  -9  51   46.70    1.80 
   3  -8  50   29.70    1.80 
   5  -6  44  205.98    4.20 
   6 -12  51   12.80    1.20 
   6  -6  42  103.49    2.30 
   6  -3  27    7.00    0.60 
   7  -8  45    0.80    1.40 
  -6 -10  37    2.20    1.10 
  -6  -1  28   54.39    1.60 
  -5   0  25    0.50    1.00 
  -4  -6  44    0.50    1.50 
  -4  -5  43  401.86    8.50 
  -3  -4  43   30.40    1.90 
  -3   1  14  541.95    5.10 
  -2   0  28  259.47    3.50 
  -1  -5  46    1.40    1.30 
   0  -6  48  277.07    6.00 
   0  -2  38   94.79    2.20 
   1  -4  44    5.20    1.40 
   1   0  22  365.76    3.90 
   2 -11  52   24.60    1.40 
   3 -10  52    0.00    1.10 
   4  -6  46   70.89    2.20 
   5 -10  51   61.29    1.90 
   5  -9  50    1.10    1.30 
  -8  -5  30    5.60    1.30 
  -8  -4  29   71.09    1.80 
  -8  -1  14  107.29    1.50 
  -7  -3  32    4.00    1.20 
  -5 -10  41    2.20    0.90 
  -4 -11  43   28.80    1.30 
  -4  -4  42  102.39    2.80 
  -4  -2  37  210.78    4.10 
  -4  -1  33   83.99    1.80 
  -4   1  13  737.73    7.10 
  -3  -8  47   26.70    1.70 
  -3  -2  38   30.90    1.50 
  -3  -1  34   92.29    2.00 
  -3   1  17    4.20    0.80 
  -2 -11  48    1.80    1.00 
  -2  -4  44   10.50    1.60 
  -1  -9  50   -1.70    1.10 
   0  -9  51    1.60    1.30 
   0  -3  42    2.80    1.30 
   1  -8  51   26.10    1.70 
   1  -1  32  222.18    3.30 
   2  -5  46    0.50    1.30 
   3  -1  25    1.10    0.70 
   5 -11  52   28.30    1.50 
   7  -6  40   10.80    1.20 
   8  -8  43    0.60    1.00 
  -9  -5  23   45.10    1.50 
  -9  -3  18    8.90    1.00 
  -8  -6  31    1.60    1.40 
  -8  -2  24   89.69    1.80 
  -8  -1  17    8.70    0.90 
  -7  -7  36   36.20    1.60 
  -7   0  14 5135.89   49.99 
  -6  -9  39   21.50    1.40 
  -6  -7  40   16.00    1.50 
  -6  -3  36    6.90    1.40 
  -5  -5  42   39.50    2.00 
  -5  -2  36   48.30    1.70 
  -5  -1  32   25.90    1.40 
  -4   1  16    2.50    0.70 
  -2  -9  49   36.00    1.70 
  -2  -2  39   11.90    1.30 
  -2  -1  35   32.30    1.50 
  -2   1  15  166.48    1.70 
  -1  -4  45   25.00    1.80 
   0  -5  47    0.20    1.30 
   0  -1  34  261.47    3.90 
   1  -9  52   10.50    1.50 
   1  -6  49    5.30    1.50 
   4  -2  30    3.30    0.80 
   5  -2  25  272.17    2.80 
   7  -5  36   46.00    1.20 
  -9  -4  22   30.60    1.30 
  -7   0  11    0.50    0.60 
  -7   0  17    3.40    0.80 
  -5  -9  43    4.20    1.20 
  -5  -6  43    6.20    1.50 
  -5  -4  41  308.57    6.20 
  -4  -8  46    1.70    1.30 
  -4   0  29    2.30    1.10 
  -3  -9  48   18.90    1.40 
  -3  -3  42    6.80    1.60 
  -3   0  30    0.40    1.10 
  -2   1  18   10.00    0.80 
  -1   0  29    0.20    1.00 
   0   0  27    6.00    0.80 
   2  -3  41    9.70    1.30 
   3 -11  53    1.40    1.00 
   4  -4  41    3.60    1.30 
   8 -11  49    0.60    1.10 
  -8  -7  32    1.30    1.30 
  -7  -2  31    6.80    1.20 
  -6  -1  31   14.50    1.30 
  -5   0  28  226.08    3.40 
  -2  -3  43   10.10    1.60 
  -1 -10  51   -1.70    1.20 
  -1  -1  36   11.40    1.30 
   0 -10  52   11.10    1.50 
   0  -4  46   50.89    2.00 
   1   0  25    0.70    0.90 
   2  -8  52   93.69    2.60 
   4  -9  52   44.40    1.80 
   4  -8  51   34.50    1.90 
   4  -3  37   32.90    1.20 
   5 -12  53   15.40    1.10 
   5  -7  48   10.30    1.50 
   5  -4  39  105.89    2.20 
   8 -12  50    3.20    1.10 
  -9  -3  21    8.50    0.90 
  -7  -8  37    0.60    1.30 
  -7  -5  37    0.00    1.20 
  -7  -4  36   48.30    1.90 
  -7   0  20  765.72   10.20 
  -6  -8  41   -0.60    1.10 
  -6  -2  35   12.00    1.40 
  -5  -3  40   -2.40    1.30 
  -2 -10  50   -1.40    1.00 
  -2  -6  49  167.88    4.20 
  -2   0  31    0.20    1.10 
   1  -5  48    3.40    1.50 
   1  -3  43   13.00    1.40 
   1  -2  39   52.99    1.70 
   2  -9  53    3.20    1.30 
   2  -7  51   10.40    1.50 
   2  -4  45    1.50    1.30 
   3  -2  35   31.70    1.20 
   4  -5  45    1.30    1.40 
   7 -11  51    2.70    1.10 
   7 -10  50   13.90    1.40 
  -9  -4  25   54.99    1.60 
  -8  -5  33    1.80    1.20 
  -8  -4  32  160.48    3.40 
  -7  -6  38   93.99    2.50 
  -7  -3  35    2.60    1.30 
  -6  -4  40   14.10    1.50 
  -5   1  18   58.89    1.10 
  -4  -1  36   29.40    1.60 
  -4   1  22  381.66    4.70 
  -3  -6  48    3.70    1.60 
  -3  -5  47   25.70    2.10 
  -3  -1  37   28.80    1.60 
  -2  -7  50   33.80    1.80 
  -2   1  21  464.45    5.10 
  -1  -7  51   29.60    1.80 
  -1  -6  50  156.78    4.00 
  -1   1  16  199.38    2.00 
   2  -6  50   11.10    1.50 
   4 -11  54    3.20    1.20 
   4  -7  50  136.89    3.20 
   6  -5  41   66.09    1.70 
   6  -3  30   18.00    0.70 
   7 -12  52   -0.20    1.00 
   7  -9  49   75.99    2.00 
   7  -4  32   41.80    1.10 
  -9  -2  17   37.80    1.10 
  -8  -6  34    1.50    1.30 
  -8  -3  31   62.79    1.90 
  -8  -1  23   39.90    1.30 
  -5  -1  35   29.90    1.50 
  -4  -6  47   -2.50    1.30 
  -4  -5  46    8.40    1.60 
  -4  -2  40   42.20    1.90 
  -3 -10  49   22.60    1.20 
  -3  -7  49   16.10    1.40 
  -3  -4  46   23.20    1.90 
  -3  -2  41   89.39    2.40 
  -3   1  23   14.00    0.80 
  -2  -8  51   27.00    1.60 
  -1  -5  49    3.40    1.60 
  -1   1  19    0.10    0.80 
   0 -11  53   -1.10    1.00 
   0  -7  52   26.80    1.70 
   1  -1  35    0.80    1.10 
   2 -10  54    1.30    1.10 
   5  -3  35    5.30    1.00 
   6 -10  52    0.20    1.10 
   6  -9  51    1.40    1.20 
   6  -4  37  206.48    3.20 
  -9  -3  24    0.60    0.90 
  -8  -8  33    2.30    1.00 
  -7  -7  39   19.80    1.60 
  -7   0  23    1.60    0.80 
  -6  -3  39    0.00    1.30 
  -5 -10  44    3.40    1.00 
  -5   1  21  124.89    1.90 
  -4  -7  48   -0.10    1.30 
  -4  -4  45  157.28    3.80 
  -4   0  32  129.49    2.40 
  -3  -8  50    0.10    1.30 
  -3   0  33    0.50    1.20 
  -2  -4  47  102.29    2.90 
  -2  -2  42   22.30    1.60 
  -2  -1  38   20.40    1.30 
   0  -8  53   -1.30    1.20 
   0  -6  51   -0.20    1.40 
   0  -1  37    1.40    1.10 
   0   0  30 9847.42   81.59 
   1 -11  54   16.30    1.20 
   1  -4  47   15.20    1.50 
   4  -2  33   55.09    1.30 
   5  -6  47   36.20    1.70 
   5  -2  28  135.99    1.80 
   6 -11  53    7.30    1.10 
   6  -6  45    0.80    1.10 
  -9  -2  20    4.30    0.90 
  -6  -9  42    2.20    1.10 
  -6  -7  43   46.50    1.70 
  -6  -1  34  153.68    3.20 
  -5  -5  45   55.89    2.20 
  -4   1  25  570.54    7.40 
  -2   1  24  526.85    6.30 
  -1  -9  53    9.00    1.20 
  -1  -4  48   -2.20    1.40 
  -1   1  22  372.46    4.40 
   0  -5  50  104.99    2.80 
   0  -3  45   -0.50    1.10 
   1   0  28   93.89    1.60 
   2  -5  49   37.80    1.80 
   4  -6  49   -1.40    1.30 
   4  -1  23   21.40    0.70 
   6  -8  50   83.09    2.30 
  -9  -5  29    0.60    1.30 
  -9  -4  28  101.99    2.20 
  -8  -7  35   25.20    1.50 
  -8  -2  30    0.10    1.20 
  -8  -1  26   -0.40    1.10 
  -7  -9  38    3.00    1.10 
  -7  -4  39   13.40    1.50 
  -6   1  14  902.81    9.90 
  -5  -6  46   20.10    1.60 
  -5  -4  44  180.28    4.00 
  -5   1  24   66.59    1.40 
  -3  -3  45   21.50    1.80 
  -3   1  26    7.40    1.00 
  -2  -9  52   27.80    1.50 
  -2   0  34  247.18    3.90 
  -1  -2  43   15.20    1.50 
  -1  -1  39   54.49    1.80 
   0  -9  54   11.20    1.40 
   1  -8  54   24.40    1.60 
   1  -7  53    4.00    1.50 
   3  -3  42    1.00    1.10 
   5 -10  54   23.40    1.40 
   5  -9  53    3.70    1.20 
   7  -6  43   38.40    1.50 
   7  -5  39   63.69    1.40 
  -9  -3  27   12.40    1.20 
  -9  -2  23   23.90    1.20 
  -8  -5  36    8.90    1.50 
  -7  -5  40   66.79    2.00 
  -6   0  30  611.84    9.80 
  -6   1  11    4.60    0.60 
  -5  -3  43   92.29    2.50 
  -4  -8  49   40.70    1.50 
  -3  -9  51    1.00    1.20 
  -2  -3  46    0.00    1.30 
   1  -9  55    0.30    1.10 
   1  -6  52   21.90    1.80 
   3  -4  46   25.50    1.50 
   3  -1  31  136.39    2.10 
   4  -4  44   11.10    1.40 
   4  -3  40   14.80    1.20 
   5 -11  55    1.90    1.00 
   5  -8  52   26.50    1.60 
  -8  -3  34   63.59    2.00 
  -7  -8  40    3.70    1.20 
  -7  -6  41   21.00    1.60 
  -6  -8  44    7.50    1.10 
  -6  -4  43   67.19    2.10 
  -5  -1  38    4.00    1.40 
  -4  -1  39  107.19    2.50 
  -2   1  27    1.50    0.90 
  -1   1  25    1.00    0.90 
   0  -4  49   -0.30    1.30 
   0   0  33    2.30    1.00 
   0   1  17    0.60    0.60 
   1  -2  42   82.19    2.10 
   3  -2  38   16.90    1.00 
   5  -4  42    5.70    1.20 
   6  -7  49   21.60    1.60 
  -8  -6  37    4.60    1.30 
  -8   0  13   -0.70    0.60 
  -8   0  19    1.60    0.80 
  -6   1  23    2.00    0.90 
  -5   0  34   11.30    1.30 
  -5   1  27    8.70    1.10 
  -4  -2  43  145.59    3.50 
  -3  -5  50   30.80    1.90 
  -3  -2  44   49.10    2.10 
  -3   0  36  487.55    8.30 
  -3   1  29  702.23   10.20 
  -2  -6  52   93.19    2.60 
  -1 -10  54   16.40    1.20 
  -1  -3  47   14.00    1.50 
  -1   0  35    0.70    1.10 
   0 -10  55   -0.60    1.00 
   0   1  20 4973.90   44.40 
   1  -5  51    8.90    1.60 
   1  -3  46    2.90    1.30 
   1  -1  38   29.60    1.50 
   2  -8  55    1.70    1.20 
   2  -7  54   67.59    2.10 
   4  -9  55  141.39    3.20 
   4  -8  54   21.00    1.60 
   4  -5  48    8.10    1.50 
   4  -1  26  107.59    1.50 
   5  -7  51   39.90    2.00 
   5  -5  46   -1.20    1.20 
   6  -3  33   10.50    0.80 
   7  -7  47    2.00    1.30 
  -9  -2  26   20.30    1.20 
  -9  -1  16   65.09    1.30 
  -8  -2  33   52.79    1.90 
  -8  -1  29  171.58    3.00 
  -8   0  22    0.50    1.00 
  -6  -3  42  322.37    6.70 
  -6  -1  37    9.90    1.30 
  -5  -2  42    0.70    1.40 
  -3  -7  52    0.10    1.30 
  -3  -4  49    2.70    1.60 
  -2  -7  53    1.40    1.30 
  -2  -5  51   13.00    1.50 
  -2  -1  41    9.60    1.30 
  -1  -7  54   27.70    1.60 
  -1  -6  53    5.30    1.40 
   0  -2  44   12.40    1.40 
   0  -1  40  487.25    8.40 
   1 -10  56    2.10    1.00 
   1   0  31    0.40    0.90 
   2  -9  56   18.20    1.20 
   3  -5  50    5.70    1.40 
   4 -10  56    1.60    1.10 
   4  -2  36   74.39    1.70 
   5  -3  38   28.50    1.30 
   5  -2  31  281.17    3.50 
   7  -4  35  104.39    1.70 
  -9  -5  32    2.00    1.20 
  -9  -3  30   55.19    1.70 
  -9  -1  19   60.09    1.30 
  -7  -7  42    2.00    1.10 
  -6   0  33   -1.50    1.10 
  -6   1  26   33.00    1.30 
  -4  -6  50   19.00    1.40 
  -2  -4  50   11.30    1.60 
  -2  -2  45    3.50    1.30 
  -1  -5  52   21.40    1.70 
   0   1  23    1.20    0.90 
   4  -7  53   -0.10    1.10 
   6  -4  40   39.90    1.40 
  -8  -7  38   48.40    1.70 
  -8  -4  38    7.50    1.50 
  -8   0  10   11.90    0.60 
  -7   1  16   38.40    1.00 
  -7   1  19   11.90    1.00 
  -6  -7  46   -0.30    1.10 
  -5  -5  48   15.90    1.60 
  -5  -4  47  341.77    7.30 
  -4  -7  51    2.60    1.20 
  -4  -3  47   73.29    2.40 
  -3  -3  48   23.00    1.90 
  -2  -8  54   -0.40    1.20 
  -2   1  30    1.70    0.90 
  -1  -1  42   83.89    2.20 
  -1   1  28   93.59    1.50 
   0  -6  54   33.80    1.80 
   0  -3  48   58.79    2.00 
   1  -4  50   -1.00    1.30 
   2 -10  57    2.50    0.90 
   5  -6  50    1.10    1.40 
   7  -9  52    9.00    1.30 
  -9  -6  33    9.80    1.40 
  -8  -3  37   76.79    2.10 
  -8  -1  32    4.00    1.40 
  -7  -5  43   -2.40    1.20 
  -7   1  13  169.38    1.90 
  -5  -6  49    5.90    1.30 
  -5   1  30   -1.40    1.00 
  -4  -1  42    8.60    1.50 
  -4   0  38   49.50    1.80 
  -3  -8  53    1.20    1.10 
  -3   1  32   45.30    1.50 
  -1  -4  51    6.00    1.50 
  -1  -2  46   -0.70    1.30 
   0  -8  56   -2.50    1.10 
   3  -3  45   -0.60    1.20 
   3  -1  34   40.10    1.10 
   4  -6  52   11.60    1.50 
   6 -10  55    5.10    1.10 
   6  -9  54    3.10    1.20 
  -9  -1  25    9.10    1.10 
  -7  -6  44    1.60    1.30 
  -6   1  29  165.18    2.90 
  -5  -1  41   67.89    2.10 
  -5   0  37    2.20    1.30 
  -3   0  39   -1.70    1.30 
  -2  -9  55    0.20    1.00 
  -2  -3  49   33.80    1.80 
  -1  -9  56   -0.30    1.00 
   0   0  36 2656.83   36.30 
   0   1  26 1283.17   16.50 
   1  -7  56   25.70    1.60 
   1  -2  45    0.70    1.30 
   1   0  34  258.47    3.80 
   3  -7  55    0.40    1.20 
   3  -2  41    8.30    1.20 
   4  -4  47    0.30    1.40 
   4  -3  43   54.49    1.80 
   4  -1  29  369.46    4.40 
  -9  -4  34   11.40    1.60 
  -9  -3  33   81.69    2.00 
  -8  -6  40    3.20    1.30 
  -8  -2  36   -0.50    1.30 
  -8   0  28    5.00    1.00 
  -7  -8  43   15.20    1.20 
  -6  -4  46   90.39    2.50 
  -6  -1  40   14.20    1.50 
  -6   0  36   50.19    1.70 
  -4  -2  46   71.39    2.30 
   0  -9  57   -0.40    1.00 
   0  -4  52   77.49    2.30 
   1  -6  55    3.00    1.40 
   3  -4  49    0.80    1.40 
   3   0  21    0.60    0.50 
   6  -8  53    4.50    1.20 
   7  -8  51    4.90    1.30 
   7  -5  42    0.60    0.90 
  -9  -5  35   22.80    1.40 
  -6  -3  45  246.58    5.20 
  -5  -2  45   60.49    2.20 
  -4   1  34   92.29    2.10 
  -4   2  18  196.68    2.50 
  -3  -2  47   14.10    1.50 
  -2  -1  44    0.20    1.20 
  -2   0  40  339.57    6.20 
  -1  -3  50    0.70    1.40 
   0  -2  47   -1.50    1.30 
   1  -3  49   26.40    1.70 
   3  -6  54    5.10    1.40 
   5  -8  55   -1.10    1.20 
   5  -4  45   -0.90    1.10 
   5  -2  34    0.60    0.80 
   6  -3  36   -0.30    0.80 
  -9  -2  32   65.89    1.90 
  -9  -1  28   45.10    1.60 
  -7   1  10  446.76    4.20 
  -4  -5  52   45.70    1.90 
  -3  -5  53    4.40    1.50 
  -3   2  19   82.09    1.40 
  -2  -6  55   -2.00    1.20 
  -2  -5  54   74.29    2.20 
  -2  -2  48    4.30    1.60 
   0   1  29    0.80    0.90 
   1  -9  58    1.80    1.00 
   1  -5  54    2.00    1.40 
   1   1  18   11.80    0.70 
   1   1  21  469.45    4.80 
   3   0  24   32.50    0.90 
   4  -5  51   66.99    2.30 
   5  -5  49   -3.10    1.20 
   5  -3  41   89.79    1.90 
 -10  -3  26   74.79    1.70 
  -9  -6  36    5.00    1.20 
  -8  -7  41    0.60    1.00 
  -8  -3  40  134.89    3.10 
  -8  -1  35   43.90    1.60 
  -7  -1  39   89.19    2.30 
  -7   0  35    1.80    1.30 
  -6  -2  44    9.70    1.40 
  -6   1  32   26.90    1.40 
  -5   2  17    9.60    0.80 
  -5   2  20    4.80    1.00 
  -5   2  23   47.00    1.20 
  -4  -6  53   19.10    1.50 
  -4  -4  51   32.50    1.90 
  -4   2  15 2689.93   23.90 
  -4   2  24   11.30    1.00 
  -3  -7  55   12.60    1.40 
  -3  -4  52    5.10    1.30 
  -3   1  35   32.50    1.40 
  -3   2  16    4.80    0.70 
  -3   2  22   78.89    1.30 
  -2  -7  56   18.50    1.30 
  -2  -4  53   -4.40    1.40 
  -1  -6  56   23.20    1.60 
  -1  -1  45    0.40    1.30 
   3  -1  37  143.29    2.50 
   4  -1  32   51.89    1.30 
   5  -7  54    9.20    1.40 
   6  -7  52    0.10    1.20 
   7  -4  38    4.40    0.80 
 -10  -2  22    0.80    0.90 
  -9   0  18   10.40    0.80 
  -9   0  21    0.30    0.80 
  -8  -5  42    8.50    1.40 
  -8  -2  39    2.10    1.40 
  -8   1  18 1175.78   15.70 
  -8   1  21   78.99    1.50 
  -7  -5  46    3.60    1.40 
  -6  -7  49    1.30    1.10 
  -5  -5  51   60.69    2.10 
  -5  -4  50    2.00    1.40 
  -5  -1  44  215.68    4.60 
  -5   0  40  114.89    2.60 
  -4  -1  45   -0.30    1.40 
  -4   0  41    1.60    1.20 
  -3  -3  51    9.00    1.70 
  -3   2  25    1.40    0.90 
  -1  -7  57   21.20    1.50 
  -1   1  34  258.27    3.90 
   0  -3  51    0.80    1.40 
   0   0  39   -0.40    1.10 
   1  -4  53   11.40    1.50 
   1   0  37   -0.80    1.20 
   1   1  24  525.75    6.00 
   3  -5  53   23.10    1.60 
   4  -8  57    8.90    1.20 
   6  -5  47   31.30    1.50 
 -10  -2  25    6.10    1.00 
  -9  -4  37    0.50    1.30 
  -9  -3  36   61.89    1.80 
  -9  -1  31   23.50    1.40 
  -9   0  15    0.20    0.60 
  -8   1  24   67.69    1.40 
  -7  -2  43   16.50    1.50 
  -7   1  31   16.40    1.40 
  -6   0  39   -0.30    1.20 
  -6   2  19 1144.19   14.80 
  -5  -6  52   28.50    1.40 
  -5  -3  49   24.50    1.80 
  -5   1  36   31.90    1.60 
  -5   2  14    3.50    0.70 
  -5   2  26  334.97    4.70 
  -4  -7  54    0.00    1.00 
  -4   2  27  694.03    9.60 
  -3  -1  46   25.30    1.80 
  -3   0  42    1.00    1.30 
  -2  -8  57    0.30    1.00 
  -2   1  36    8.80    1.30 
  -2   2  20   40.60    1.00 
  -2   2  23    0.30    0.80 
  -1  -8  58   -0.80    1.00 
  -1  -4  54    4.10    1.50 
  -1  -2  49   30.00    1.60 
  -1   0  41    0.00    1.20 
   0  -7  58    7.80    1.20 
   0  -6  57    0.60    1.30 
   3   0  27    1.30    0.80 
 -10  -3  29   42.00    1.50 
  -9  -5  38    5.30    1.30 
  -9  -2  35   -1.00    1.20 
  -8  -6  43    0.20    1.20 
  -8   1  15   46.90    1.00 
  -7  -6  47   19.60    1.30 
  -6  -4  49   36.60    1.80 
  -6  -1  43   38.50    1.70 
  -6   1  35   30.00    1.50 
  -6   2  22   42.80    1.20 
  -4   1  37   32.60    1.50 
  -3   2  28  530.05    7.40 
  -2  -3  52   12.10    1.40 
   0   1  32  225.48    3.20 
   1  -2  48    6.10    1.40 
   1  -1  44   34.90    1.70 
   3  -3  48   12.20    1.50 
   3  -2  44    2.50    1.30 
   4  -3  46   25.00    1.60 
   5  -6  53    3.30    1.40 
   6  -2  29   97.89    1.30 
  -9   0  27    2.00    1.10 
  -8  -1  38  222.58    4.20 
  -7   0  38   77.29    2.10 
  -6  -3  48   22.80    1.80 
  -6   2  25  120.09    2.00 
  -5  -2  48   12.90    1.60 
  -5   2  29  401.96    6.10 
  -4  -2  49    0.10    1.30 
  -3  -2  50    3.60    1.70 
  -3   1  38   21.00    1.50 
  -2  -1  47    5.20    1.50 
  -2   0  43   -1.20    1.30 
  -2   2  26   88.59    1.50 
   0  -8  59   -0.70    1.00 
   0  -1  46    3.40    1.30 
   4  -6  55   -1.10    1.30 
   4  -4  50   47.30    1.90 
   5  -2  37  101.79    1.80 
   5  -1  24  449.06    4.50 
   6  -6  51   -1.00    1.30 
 -10  -2  28   40.00    1.50 
  -9  -1  34   18.50    1.60 
  -9   0  12   36.40    0.80 
  -8  -3  43    1.50    1.40 
  -7  -1  42   26.50    1.70 
  -4   2  30    5.20    1.00 
  -1  -3  53    8.70    1.60 
   0  -4  55   -2.70    1.40 
   0  -2  50    8.60    1.40 
   1  -7  59    4.90    1.10 
   1  -3  52   -1.10    1.20 
   3  -8  59   -0.20    1.00 
   3  -7  58   -0.10    1.10 
   3  -4  52   -0.60    1.20 
   3   0  30  434.76    5.60 
   4  -2  42   19.40    1.30 
   4  -1  35   24.00    1.20 
   6  -3  39   88.39    1.60 
 -10  -3  32    6.00    1.40 
 -10  -1  21   25.70    1.10 
 -10  -1  24   -0.90    0.80 
  -9  -6  39   13.80    1.20 
  -9  -3  39   24.50    1.60 
  -9   0  30   19.00    1.40 
  -8  -4  44   24.10    1.60 
  -8  -2  42    5.70    1.50 
  -8   1  12   57.99    1.00 
  -7   1  34  152.28    3.10 
  -6   2  13  950.90   10.10 
  -6   2  28  464.35    7.00 
  -3  -5  56   -0.50    1.20 
  -3   2  31  143.89    2.60 
  -2  -2  51   38.90    1.90 
  -2   2  29    0.30    1.00 
  -1   1  37   -0.90    1.10 
  -1   2  21  474.25    5.40 
   0   0  42   28.00    1.50 
   0   1  35   -0.90    1.10 
   1  -8  60    0.70    0.90 
   1  -6  58   14.70    1.30 
   1   1  30    3.20    0.90 
   3  -1  40   28.60    1.20 
   5  -4  48    7.50    1.30 
   6  -9  57    2.80    1.00 
  -9  -4  40    1.20    1.20 
  -8  -5  45   12.10    1.30 
  -6   0  42  106.39    2.70 
  -6   1  38    7.30    1.40 
  -5  -1  47   34.30    1.90 
  -5   1  39  111.89    2.70 
  -5   2  32   75.39    1.80 
  -4  -5  55  146.59    3.30 
  -4  -4  54   22.70    1.60 
  -4  -1  48   12.80    1.80 
  -4   1  40   12.90    1.50 
  -3  -6  57    5.90    1.40 
  -3  -4  55   -0.40    1.30 
  -3   0  45   -0.60    1.40 
  -2  -6  58   12.90    1.40 
  -2  -5  57    9.40    1.30 
  -2   1  39   49.20    1.70 
  -1  -1  48    3.90    1.50 
  -1   0  44   37.60    1.70 
  -1   2  18   11.00    0.80 
  -1   2  24  538.85    6.30 
   1  -5  57   19.20    1.40 
   3  -6  57    4.60    1.20 
   5  -1  27   99.99    1.30 
   6  -8  56    5.60    1.10 
 -10  -2  31   22.10    1.30 
 -10  -1  27   61.89    1.60 
  -9  -5  41   28.10    1.50 
  -7  -5  49   22.10    1.30 
  -7  -2  46   62.99    2.10 
  -7   2  27    0.20    1.00 
  -6  -1  46   94.19    2.60 
  -5  -5  54   21.50    1.50 
  -5  -4  53    6.20    1.40 
  -4  -3  53   -0.40    1.40 
  -4   2  33   59.29    1.60 
  -3  -3  54    7.30    1.50 
  -3  -1  49    6.10    1.60 
  -2  -4  56   -0.60    1.30 
  -1  -2  52    0.80    1.40 
  -1   2  27    2.10    1.00 
   0  -3  54    1.40    1.50 
   5  -8  58    2.30    1.00 
   5  -5  52    4.00    1.30 
   6  -2  32   18.40    0.70 
   7  -3  34    1.50    0.70 
  -9   0  33    1.10    1.40 
  -9   1  23   40.20    1.30 
  -7   0  41    2.60    1.40 
  -7   1  37    5.60    1.30 
  -3  -7  58    6.70    1.10 
  -3   1  41   12.90    1.40 
  -3   2  34   38.80    1.60 
  -2  -7  59    7.40    1.20 
  -2   0  46   25.30    1.70 
  -2   2  32    6.10    1.10 
  -1  -6  59    5.40    1.30 
  -1  -5  58   12.40    1.40 
   2  -2  49   -1.70    1.10 
   2   1  22   78.39    1.20 
   3  -5  56    0.20    1.30 
   3   0  33   -0.10    0.80 
   6  -7  55    4.10    1.30 
  -9   1  26    1.00    1.00 
  -8  -6  46    4.80    1.10 
  -7  -6  50   -1.90    1.00 
  -7  -1  45    1.50    1.40 
  -7   2  30   84.69    1.90 
  -6  -4  52   -1.80    1.10 
  -5  -6  55    3.40    1.00 
  -5  -2  51   43.30    2.00 
  -5   2  35    3.00    1.30 
  -2  -3  55   34.50    1.80 
  -2  -1  50    5.90    1.50 
  -1  -7  60    0.20    1.00 
  -1   1  40  498.45    8.60 
  -1   2  30    2.40    1.00 
   2  -6  59   -2.20    1.00 
   2  -1  45    4.60    1.10 
   2   1  19   81.09    1.00 
   3  -3  51   -0.80    1.30 
   3  -2  47    5.40    1.50 
   5  -7  57    1.90    1.10 
   5  -2  40   -1.40    1.00 
   6  -5  50    0.80    1.20 
  -5   0  46   -3.20    1.40 
  -4   0  47    2.80    1.60 
  -3  -2  53   18.90    1.80 
   0  -6  60    8.20    1.20 
   0  -1  49    0.90    1.20 
   0   1  38   34.50    1.50 
   2  -3  53   10.50    1.30 
  -9  -9  27    0.90    1.20 
  -8  -5  30    4.50    1.40 
  -8  -3  28   -0.80    1.10 
  -6  -6  33   34.00    2.00 
  -6  -5  32    7.40    1.60 
  -6  -4  31   10.60    1.60 
  -5  -2  27   -0.60    0.80 
  -4  -9  35   17.00    1.70 
  -3 -11  35   15.80    1.60 
  -2 -15  31    6.30    1.10 
  -2  -2  24   11.20    1.00 
  -1  -2  22   74.79    1.40 
   1  -8  33    7.00    1.50 
   2 -15  32   12.60    1.30 
   2  -7  30    2.50    1.30 
   2  -5  25  276.47    3.90 
   3 -12  33  299.97    6.30 
   5  -9  26  152.18    2.90 
   8 -16  21   -0.20    1.30 
   8 -10  15   72.49    1.30 
  -8 -10  29    3.60    1.20 
  -8  -6  31    3.80    1.40 
  -7  -3  29   22.70    1.40 
  -6 -11  32    2.30    1.20 
  -6   0  21    1.10    0.70 
  -3  -9  36   53.79    2.20 
  -3  -4  31    4.10    1.30 
  -3  -1  22  370.36    4.50 
  -2 -14  33   12.50    1.30 
  -2  -7  35   30.20    1.80 
  -2  -1  20   20.30    0.90 
  -1 -15  32    1.60    1.30 
  -1 -10  36   16.80    1.80 
  -1  -5  31  115.89    2.30 
   0 -16  31   -2.30    1.00 
   1  -7  32   59.59    2.00 
   2  -3  17    4.10    0.90 
   3 -17  29   -2.20    0.90 
   3  -7  28   71.29    1.80 
   4 -15  31    1.10    1.40 
   4  -6  22   42.80    1.30 
   5 -13  30   11.20    1.60 
   6  -7  16   40.30    1.10 
   7 -18  22    3.30    1.20 
   7 -15  25    3.10    1.40 
   8 -13  21   78.09    1.80 
   8  -9  11  351.26    3.70 
   9 -13  16    7.70    1.00 
   9 -11  11   -1.70    0.60 
  -9  -5  29   -0.80    1.20 
  -9  -3  27   13.90    1.20 
  -6  -7  34   41.30    1.80 
  -6  -1  25  138.99    2.20 
  -5  -4  32    1.50    1.20 
  -3  -2  26  317.67    4.30 
  -2  -8  36   53.89    2.10 
  -2  -6  34   26.30    1.60 
   0 -15  33    0.50    1.10 
   0 -12  36    1.70    1.60 
   0  -3  24   32.70    1.00 
   1 -13  35    8.60    1.60 
   3 -16  31    4.10    1.20 
   5 -18  26   26.90    1.40 
   6 -17  26   -1.60    1.10 
   7 -19  20   -0.10    1.00 
   7 -17  24    4.70    1.30 
  -9  -8  29    3.60    1.20 
  -8  -2  27   10.30    1.20 
  -4 -10  36    5.10    1.40 
  -2 -13  35   -0.30    1.20 
  -1  -1  18   11.20    0.80 
   0  -9  36   10.90    1.70 
   0  -8  35    2.60    1.40 
   0  -7  34   36.00    1.80 
   0  -2  20   41.50    1.10 
   1 -16  32    1.50    1.10 
   2 -12  35   12.40    1.80 
   3 -13  34    1.40    1.50 
   5  -8  25   74.69    1.70 
   7 -12  25    2.70    1.50 
   7  -9  19  426.46    5.90 
   7  -8  15   50.09    1.10 
   8 -18  20    5.90    1.20 
   8 -15  23    2.90    1.30 
  -9  -6  30   78.19    2.10 
  -9  -2  26   19.50    1.00 
  -8  -7  32   -1.80    1.20 
  -7  -2  28   94.19    1.90 
  -6 -10  34   19.70    1.60 
  -6   1  17  621.44    6.20 
  -4  -7  36   -1.00    1.30 
  -4   0  20  310.97    3.50 
  -3 -10  37   60.69    2.30 
  -2  -9  37  107.99    3.00 
  -2  -5  33    4.00    1.10 
  -1 -11  37   48.70    2.10 
  -1  -4  30  170.48    3.00 
   0 -14  35   -0.10    1.20 
   0  -4  28  104.49    1.90 
   1 -15  34    3.20    1.20 
   2  -6  29   95.49    2.00 
   3 -15  33    7.30    1.50 
   3  -5  23   48.10    1.20 
   4  -7  26   80.99    1.70 
   6 -16  28   14.10    1.40 
   6 -14  29   19.10    1.40 
   7 -16  26    2.80    1.50 
   7 -13  26   22.50    1.70 
   7 -11  24   31.90    1.40 
   8 -17  22    7.00    1.30 
  -6  -8  35    1.70    1.30 
  -5  -3  31   13.20    1.20 
  -3 -12  36    2.40    1.30 
  -3  -3  30   17.60    1.30 
   0 -10  37   -2.60    1.50 
   0  -6  33   -0.20    1.10 
   1  -4  26  108.89    1.90 
   2 -17  31    3.70    1.20 
   3  -4  19   86.69    1.50 
   4 -14  33    2.00    1.50 
   4 -10  32    1.60    1.30 
   5  -5  13   -1.40    0.60 
   6  -6  12  116.49    1.30 
  -9   0  21   -0.20    0.70 
  -6  -2  29   -0.40    1.00 
  -5 -12  34   17.00    1.30 
  -4  -8  37  245.48    5.30 
  -2 -12  37    4.00    1.40 
  -1  -8  37   22.70    1.80 
  -1  -7  36  413.96    8.30 
   1 -12  37   46.10    2.20 
   2 -16  33   14.70    1.30 
   3 -10  34   35.70    1.80 
   3  -9  33   10.60    1.50 
   3  -6  27    5.10    1.00 
   4 -11  33    9.20    1.60 
   4  -9  31   18.00    1.40 
  -7 -10  33    2.30    1.00 
  -5  -1  26   32.50    1.10 
  -3  -7  37  305.57    6.30 
  -3  -6  36    9.90    1.40 
  -2 -10  38    9.50    1.40 
  -1  -9  38   25.10    1.90 
  -1  -6  35   -0.70    1.30 
   0 -13  37   -1.30    1.20 
   0 -11  38  137.59    3.60 
   2  -9  35   34.20    1.70 
   2  -8  34   27.30    1.70 
   3 -14  35   12.80    1.70 
   3  -8  32    0.80    1.30 
   4 -12  34   15.70    1.70 
   4  -4  14 1217.68   12.80 
   5 -10  30    1.60    1.30 
   6 -15  30   42.00    1.90 
   7 -10  23  108.69    2.00 
   8 -16  24   34.80    1.70 
   9 -14  20    1.60    1.20 
   9 -11  14   69.09    1.30 
  -9  -7  31    2.30    1.10 
  -8  -8  33    1.50    1.20 
  -8  -1  26    0.40    0.90 
  -7   0  23    0.40    0.70 
  -5  -9  37    2.50    1.30 
  -3  -8  38  233.58    5.10 
  -1 -12  38   18.20    1.50 
   1  -2  18   10.50    0.80 
   4  -8  30   10.20    1.30 
   5  -9  29   41.20    1.70 
   6 -18  27    0.70    1.00 
   7 -18  25   -0.40    1.10 
   7 -15  28    2.00    1.50 
   7  -7  11    1.40    0.50 
   8 -13  24    0.40    1.20 
   8 -10  18   40.10    1.20 
   8  -9  14  112.69    1.50 
   9 -17  20   -0.50    1.00 
   9 -13  19   11.10    1.00 
  -9  -1  25    9.10    1.00 
  -8  -4  32  155.78    3.50 
  -7  -5  34    2.70    1.30 
  -7  -4  33   27.60    1.50 
  -6  -9  36    3.60    1.20 
  -6  -5  35   87.29    2.50 
  -5 -11  36    1.00    1.10 
  -3 -11  38   49.40    1.90 
  -2  -2  27  661.23    9.20 
   1  -9  37   23.30    1.70 
   1  -8  36  415.06    8.20 
   2 -11  37  111.49    2.90 
   2  -7  33    5.20    1.40 
   2  -5  28  131.59    2.30 
   3 -17  32   26.00    1.20 
   3 -12  36   46.50    1.90 
   4 -15  34    3.60    1.40 
   4 -13  35   15.50    1.70 
   5 -13  33   20.30    1.60 
   5  -7  24  547.05    7.80 
   7 -17  27    9.40    1.30 
   8 -14  25   23.80    1.40 
   8 -12  23   40.60    1.50 
   9 -15  21   42.40    1.60 
  -8  -5  33   -1.30    1.40 
  -7  -9  35    2.70    1.20 
  -7  -6  35   -0.50    1.20 
  -7  -1  27  163.98    2.60 
  -7   1  19   11.80    0.70 
  -6  -6  36  130.09    3.10 
  -6  -4  34   35.40    1.80 
  -5  -2  30   82.89    1.70 
  -3  -9  39    3.40    1.60 
  -3  -4  34    1.60    1.30 
  -2 -14  36    2.60    1.10 
  -2 -11  39   17.70    1.70 
  -2  -1  23   12.80    1.00 
  -1 -14  37   -0.50    1.20 
  -1 -10  39   30.10    1.70 
  -1  -3  29  362.56    5.40 
  -1  -2  25    1.00    0.80 
   0  -1  16  200.38    2.00 
   1 -13  38   15.70    1.50 
   1 -10  38   21.20    1.80 
   1  -7  35    0.50    1.40 
   2  -3  20   20.80    1.10 
   3 -16  34    4.80    1.10 
   3  -7  31    4.80    1.30 
   4  -6  25  117.09    2.10 
   4  -5  21  123.19    2.00 
   5 -18  29    6.10    1.10 
   9 -12  18    6.50    1.00 
  -9  -4  31   46.50    1.80 
  -8  -6  34   -0.90    1.30 
  -8  -3  31   64.19    1.70 
  -7  -3  32    3.90    1.20 
  -6  -7  37   45.80    2.10 
  -6   0  24   -0.10    0.80 
  -5  -5  36   27.10    1.60 
  -3 -13  37    8.30    1.10 
  -3  -2  29  385.36    5.70 
  -3  -1  25  551.14    7.20 
  -2  -7  38   23.80    1.60 
  -2  -6  37    9.60    1.50 
   0  -8  38   75.99    2.50 
   0  -3  27    2.20    0.90 
   1 -16  35    0.90    1.00 
   2 -14  37    5.90    1.40 
   2 -12  38   12.00    1.70 
   3 -13  37   66.69    2.20 
   5  -8  28  138.89    2.70 
   6 -16  31   11.20    1.40 
   7 -13  29    1.70    1.60 
   7 -12  28   -1.10    1.30 
   8 -17  25   16.00    1.40 
   8 -15  26   18.20    1.40 
   8 -11  22    6.40    1.20 
   9 -16  22    1.90    1.10 
  -9  -5  32   -1.60    1.20 
  -9  -3  30   53.09    1.60 
  -6  -3  33   56.19    1.90 
  -6  -1  28   51.99    1.50 
  -5 -10  38   25.60    1.60 
  -5  -7  38    2.00    1.30 
  -5  -4  35   20.50    1.30 
  -5   1  18   57.59    0.90 
  -2 -13  38   37.60    1.60 
  -2  -3  31  264.67    4.00 
   0 -14  38    6.90    1.30 
   0  -9  39    0.30    1.60 
   0  -7  37    2.50    1.50 
   0  -2  23   -1.10    0.80 
   1 -11  39   34.80    2.10 
   1  -6  34    1.30    1.30 
   2  -6  32   17.50    1.40 
   3 -15  36   -0.20    1.20 
   3  -5  26  325.87    4.70 
   3  -3  15    1.70    0.60 
   4  -7  29   29.40    1.40 
   6 -14  32   26.30    1.50 
   6  -6  15    1.70    0.70 
   7 -11  27   12.80    1.50 
  -8  -2  30    0.40    1.10 
  -3 -10  40   10.30    1.50 
  -2  -9  40    8.10    1.60 
  -2  -5  36    0.00    1.20 
  -1 -13  39    0.10    1.10 
  -1 -11  40    0.50    1.40 
  -1  -4  33   71.09    1.80 
  -1  -1  21  468.05    5.30 
   0  -4  31    1.90    1.10 
   1 -15  37   -0.90    1.20 
   1  -4  29  368.26    5.60 
   1  -3  25    1.60    0.90 
   3  -4  22  378.56    4.80 
   4 -14  36    6.40    1.50 
   7 -14  30   23.00    1.70 
  -9  -6  33   11.40    1.50 
  -8  -9  34    1.00    1.10 
  -8  -7  35   22.70    1.60 
  -7  -2  31    8.40    1.20 
  -6 -10  37    2.10    1.00 
  -6  -8  38  108.29    2.90 
  -5  -8  39   57.89    2.10 
  -3 -12  39   14.80    1.20 
  -3  -3  33    8.10    1.20 
   0  -6  36    4.90    1.30 
   2 -16  36    0.30    1.10 
   3 -10  37  303.77    6.40 
   3  -9  36    8.60    1.60 
   3  -6  30   19.50    1.30 
   4 -11  36    4.50    1.50 
   4  -9  34   56.69    1.90 
   5 -11  34   78.99    2.20 
   7 -10  26    5.00    1.00 
   8 -16  27   -1.50    1.30 
   9 -11  17   40.70    1.10 
  -9  -2  29    1.50    1.00 
  -7  -8  37    0.00    1.20 
  -2 -12  40   13.30    1.30 
  -2 -10  41   15.70    1.70 
  -1  -8  40  132.09    3.50 
  -1  -7  39   24.30    1.80 
   0 -13  40  130.19    3.10 
   1 -14  39   -0.10    1.20 
   1 -12  40    4.00    1.50 
   2 -13  39   17.70    1.30 
   2  -9  38   21.90    1.80 
   3 -14  38   53.09    2.00 
   3 -11  38  230.58    5.10 
   3  -8  35  129.59    3.10 
   4  -4  17    0.40    0.70 
   5 -12  35   -0.30    1.40 
   5 -10  33   11.00    1.30 
   6 -15  33    3.80    1.40 
   7  -7  14 5233.98   50.39 
   8 -13  27   33.60    1.60 
   8 -10  21    8.00    1.00 
   8  -9  17    9.90    0.80 
   9 -17  23    2.60    1.10 
   9 -13  22   30.20    1.30 
  -9   0  24    7.60    0.90 
  -8   0  25   -0.90    0.80 
  -7 -10  36   -3.60    1.20 
  -6  -2  32   58.39    1.70 
  -5  -1  29  167.18    2.60 
  -3  -6  39  298.67    6.00 
  -2  -4  35  102.19    2.30 
  -1  -9  41   -3.00    1.40 
  -1  -6  38   10.60    1.50 
   0 -11  41    1.50    1.50 
   1  -5  33   70.09    1.90 
   2 -15  38   36.60    1.60 
   2 -10  39   16.20    1.60 
   2  -8  37    9.40    1.40 
   2  -4  27  673.03    9.60 
   5  -9  32    1.60    1.30 
   5  -7  27   -0.70    1.00 
   5  -6  23    5.90    1.00 
   6 -18  30    2.30    1.10 
   7 -18  28   12.30    1.20 
   8 -14  28   51.59    1.90 
   8 -12  26   17.30    1.40 
   9 -15  24    3.30    1.30 
  -5  -9  40    0.90    1.40 
  -5   0  25    0.30    0.80 
  -3  -5  38  106.19    2.60 
  -2   0  19    1.00    0.70 
   1  -9  40  130.59    3.40 
   1  -8  39   29.20    1.90 
   1  -2  21  467.05    5.20 
   2 -11  40    7.60    1.70 
   2  -7  36    0.00    1.40 
   2  -5  31  272.27    4.50 
   3 -12  39    0.00    1.40 
   4 -15  37   31.20    1.50 
   4  -6  28  463.75    7.10 
   5 -13  36   16.70    1.60 
   6 -17  32    1.60    1.00 
   7 -17  30    4.50    1.20 
   8 -18  26   13.10    1.30 
   9 -12  21   11.50    1.00 
  -8  -8  36   12.00    1.20 
  -6  -9  39   21.60    1.40 
  -5 -11  39   -3.30    1.00 
  -3 -11  41   19.90    1.40 
  -2  -2  30    3.30    1.10 
  -1 -10  42  143.29    3.60 
  -1  -5  37   78.19    2.10 
  -1  -2  28  512.35    7.10 
   1 -10  41   -0.60    1.50 
   1  -7  38    8.90    1.60 
   2  -3  23   11.90    0.90 
   2  -2  16  506.65    5.00 
   3 -16  37    5.60    1.00 
   4 -13  38    5.50    1.60 
   4  -5  24   67.99    1.30 
   7  -8  21   80.39    1.40 
   8 -15  29   -1.80    1.20 
   8 -11  25  144.69    2.80 
   9 -16  25   10.00    1.40 
  -8  -5  36    9.90    1.60 
  -8  -4  35   -1.00    1.30 
  -7  -6  38   92.29    2.40 
  -7  -4  36   49.50    1.80 
  -7  -1  30    3.10    1.00 
  -6  -6  39    3.70    1.60 
  -6  -5  38    1.50    1.40 
  -6  -4  37    3.10    1.60 
  -5  -2  33    1.30    1.00 
  -3  -9  42   43.90    1.90 
  -2 -11  42    0.30    1.30 
  -2  -1  26    7.80    0.90 
  -1 -14  40    9.20    1.20 
   0  -3  30  443.66    6.60 
   1 -13  41    3.30    1.20 
   2 -14  40   12.70    1.40 
   3  -3  18   62.59    1.20 
   5 -17  34   17.00    1.20 
   5  -8  31   16.40    1.40 
   6 -16  34   21.60    1.50 
   6  -6  18 2232.48   24.50 
   7 -13  32    8.60    1.30 
   7 -12  31   10.00    1.40 
   8 -17  28    3.20    1.20 
   8  -8  13    0.10    0.60 
  -8  -3  34   58.79    1.80 
  -7  -9  38    2.50    1.20 
  -7  -3  35    5.40    1.30 
  -5  -5  39   67.69    2.10 
  -3  -2  32   76.99    1.70 
  -2  -8  42    4.10    1.60 
  -2  -6  40   84.29    2.30 
  -2  -3  34   -0.70    1.10 
   0  -8  41    0.00    1.60 
   0  -7  40   86.59    2.50 
   0  -2  26   90.99    1.60 
   1 -11  42  146.49    3.80 
   2 -12  41   18.90    1.50 
   2  -6  35  104.99    2.50 
   3 -15  39   14.20    1.30 
   3 -13  40   13.50    1.60 
   3  -5  29  404.56    6.20 
   4  -7  32   43.20    1.60 
   7 -16  32   -1.10    1.10 
  -9  -4  34   10.20    1.40 
  -8  -6  37    4.30    1.30 
  -6  -7  40   17.70    1.70 
  -6   0  27   -0.10    0.80 
  -5  -7  41   73.39    2.20 
  -5  -4  38  425.06    8.20 
  -2 -13  41    0.70    1.00 
  -2  -5  39   24.90    1.60 
  -1  -1  24  515.85    6.40 
   0  -9  42   18.70    1.60 
   0  -4  34  665.33   11.20 
   1 -15  40    8.60    1.10 
   1  -6  37   78.59    2.00 
   1  -4  32   49.10    1.60 
   1  -3  28  527.25    7.50 
   3  -4  25  574.14    7.40 
   4 -14  39    2.60    1.30 
   7 -14  33   18.80    1.50 
   7  -7  17    2.10    0.80 
   8  -9  20   12.80    1.00 
   9 -14  26    8.30    1.40 
   9 -10  16   64.79    1.20 
  -9  -5  35   22.40    1.50 
  -9  -3  33   78.29    1.80 
  -7  -7  39   18.10    1.50 
  -6  -3  36    4.50    1.30 
  -6  -1  31   18.70    1.20 
  -5 -10  41    1.80    1.00 
  -5   1  21  119.19    1.50 
  -4   1  19   83.69    1.10 
  -3 -10  43   34.40    1.80 
  -2  -9  43    0.60    1.60 
  -1  -4  36   22.20    1.50 
   0 -10  43   -0.90    1.40 
   0  -6  39   -2.00    1.40 
   3 -10  40    3.00    1.50 
   3  -9  39  299.17    6.30 
   3  -6  33   10.70    1.40 
   4 -11  39  109.69    2.90 
   4  -9  37   94.19    2.50 
   4  -4  20  321.77    3.90 
   5 -11  37   58.19    2.20 
   5 -10  36   29.90    1.60 
   7 -10  29   27.30    1.50 
   8 -10  24   89.99    1.90 
   9 -17  26    2.00    1.10 
   9 -13  25   53.29    1.60 
  -8  -2  33   47.70    1.60 
  -6 -10  40   -1.10    1.10 
  -5  -8  42    7.80    1.40 
  -4   0  26   30.50    1.10 
  -3 -12  42    9.20    1.10 
  -3  -3  36   -0.90    1.20 
  -1   0  17    1.00    0.60 
   1 -12  43    3.40    1.30 
   2 -13  42   -1.50    1.20 
   3 -11  41   31.20    1.90 
   3  -8  38  106.59    2.80 
   4 -12  40   39.40    1.90 
   5 -12  38   -1.50    1.40 
   7 -15  34   71.79    2.20 
   8 -13  30    8.80    1.30 
   8 -12  29   69.79    2.00 
   9 -15  27   22.70    1.50 
   9 -12  24   -0.90    1.10 
  -8  -7  38   46.30    1.60 
  -7  -2  34   31.90    1.40 
  -6  -8  41    0.90    1.20 
  -6   1  23    4.80    0.80 
  -5  -3  37   32.90    1.70 
  -2 -12  43   11.80    1.20 
  -2 -10  44   11.30    1.50 
  -2  -4  38    7.50    1.40 
  -1  -8  43   61.09    2.30 
  -1  -7  42    0.50    1.50 
   0 -13  43   -1.40    1.20 
   1  -2  24  536.45    6.60 
   2 -10  42    3.10    1.70 
   2  -4  30    4.40    1.10 
   3 -14  41   22.00    1.50 
   4  -8  36   53.49    1.90 
   5  -9  35   23.60    1.50 
   7  -8  24   66.69    1.40 
   8 -14  31   -0.40    1.20 
  -7  -8  40    1.00    1.20 
  -6  -2  35   10.10    1.30 
  -5  -1  32   25.20    1.20 
  -3  -7  43   23.70    1.80 
  -2   0  22  658.33    7.40 
  -1  -9  44   -1.40    1.40 
  -1  -6  41    2.30    1.50 
   0  -1  22  360.96    4.40 
   2 -15  41    2.00    1.10 
   2  -5  34    0.80    1.30 
   2  -3  26    6.90    1.00 
   3 -12  42   44.30    2.00 
   4  -6  31  116.19    2.40 
   4  -5  27    7.70    1.10 
   5 -13  39   53.39    2.00 
   6 -17  35    1.80    1.00 
   6  -6  21    2.40    0.90 
   7 -17  33    3.50    1.00 
   7  -9  28  100.09    2.00 
   8 -18  29    4.30    1.00 
   8  -8  16   74.39    1.20 
   9 -16  28    0.40    1.20 
  -5   0  28  213.98    2.90 
  -3  -8  44   34.30    1.80 
  -1 -12  44   14.40    1.30 
  -1  -2  31  138.79    2.40 
   1  -9  43   61.39    2.20 
   1  -8  42    0.30    1.40 
   2  -7  39   21.80    1.60 
   3  -7  37    5.90    1.40 
   3  -3  21   -0.90    0.80 
   4 -15  40    1.30    1.10 
   5  -5  22  558.44    7.10 
   7 -12  34    3.80    1.40 
   8 -17  31    8.20    1.20 
   8 -15  32    1.60    1.20 
  -9   0  27    1.90    0.80 
  -7   0  29   -0.10    0.90 
  -5  -9  43    4.60    1.10 
  -3 -11  44    4.50    1.10 
  -2  -2  33   54.69    1.60 
  -2  -1  29  693.43    9.70 
  -1 -10  45   -1.20    1.30 
  -1  -5  40    9.60    1.50 
  -1  -3  35   26.00    1.40 
   0  -3  33    0.80    1.10 
   1  -7  41   -0.50    1.30 
   1  -1  17    2.20    0.70 
   5  -8  34   39.40    1.60 
   6 -16  37    0.90    1.10 
   7 -16  35    3.80    1.20 
   7 -13  35   -1.60    1.20 
   7  -7  20  759.32    9.90 
   9 -11  23   22.10    1.20 
   9 -10  19   63.69    1.30 
  -8  -1  32    5.50    1.10 
  -8   1  24   67.89    1.10 
  -7  -5  40   69.49    2.20 
  -7  -4  39   12.40    1.30 
  -5  -2  36   49.50    1.60 
  -3  -4  40   11.80    1.50 
  -3  -1  31  584.94    8.40 
  -2  -7  44  102.09    2.80 
   0  -8  44  929.01   20.80 
   0  -2  29   -0.50    0.90 
   1 -13  44   12.90    1.20 
   2 -14  43   13.20    1.40 
   2 -12  44   15.30    1.50 
   2  -6  38    6.90    1.50 
   3 -13  43   36.00    1.80 
   3  -4  28   17.10    1.10 
   4  -7  35  108.99    2.40 
   4  -4  23    1.90    0.90 
   7 -14  36   33.40    1.80 
   9 -14  29    0.00    1.40 
   9 -13  28  100.19    2.50 
  -8  -8  39    2.50    1.10 
  -8  -4  38    4.10    1.20 
  -7  -6  41   19.60    1.60 
  -7  -1  33   53.69    1.50 
  -6  -6  42   -0.60    1.40 
  -6  -4  40   12.20    1.50 
  -5  -6  43    5.60    1.50 
  -3  -2  35    6.30    1.20 
  -2  -8  45   44.60    2.10 
  -2  -6  43   36.30    1.70 
  -2  -3  37  103.69    2.30 
  -1  -1  27    2.80    0.90 
  -1   0  20 4995.60   45.30 
   0  -9  45    1.90    1.50 
   0  -7  43   -1.50    1.50 
   0  -4  37   -1.60    1.20 
   1 -11  45    0.50    1.40 
   1  -4  35   26.00    1.50 
   1  -3  31  138.69    2.40 
   3 -15  42   10.50    1.10 
   6  -5  14  918.81    9.50 
   7 -10  32    4.80    1.10 
   8 -16  33    0.80    1.20 
   9 -17  29    3.20    1.10 
  -8  -3  37   80.29    2.00 
  -7  -3  38    0.80    1.10 
  -7   1  25  140.99    1.90 
  -6  -7  43   43.70    1.90 
  -6   0  30  596.54    8.50 
  -5  -7  44    7.10    1.40 
  -5  -4  41  313.87    6.20 
  -5   1  24   66.09    1.10 
  -2  -5  42   39.30    1.80 
  -1 -11  46   -1.40    1.20 
  -1  -4  39   15.40    1.40 
   0  -6  42    2.90    1.50 
   3 -10  43   19.20    1.80 
   3  -9  42   49.30    2.20 
   4 -11  42   -0.80    1.40 
   4 -10  41   48.50    1.90 
   4  -9  40  183.38    4.10 
   5 -11  40    2.00    1.50 
   5 -10  39   65.79    2.20 
   5  -6  29  166.28    3.00 
   8 -13  33    2.40    1.40 
   8 -12  32  155.68    3.40 
   8  -8  19    1.80    0.80 
   9 -15  30   75.29    2.00 
   9 -12  27   17.40    1.30 
  10 -15  25   -0.40    0.80 
  -8  -6  40    4.00    1.30 
  -6  -3  39   -0.40    1.20 
  -6  -1  34  152.78    2.80 
  -5 -10  44    2.10    1.10 
  -4 -10  45   42.90    1.60 
  -2  -9  46    2.80    1.40 
   0 -10  46   20.50    1.60 
   2  -4  33   58.49    1.70 
   2  -2  22  672.13    8.00 
   3  -8  41   10.30    1.70 
   5 -12  41   70.69    2.20 
   5  -9  38  421.66    8.20 
   5  -7  33    1.60    1.20 
   6 -15  39   23.00    1.40 
   7 -15  37   -2.40    1.30 
   7  -8  27  167.98    2.80 
   7  -6  13  167.78    1.80 
   8 -14  34    1.40    1.40 
   9  -9  15   -0.10    0.50 
  -9  -3  36   61.59    1.70 
  -7  -7  42    0.60    1.10 
  -3  -3  39   87.49    2.20 
  -2   0  25    1.20    0.90 
  -1  -7  45    0.40    1.60 
   0  -1  25    1.20    0.80 
   1 -12  46   -2.00    1.10 
   1  -5  39   17.10    1.60 
   2 -13  45    8.70    1.40 
   2 -10  45   43.80    2.10 
   2  -9  44  100.79    2.70 
   2  -3  29  714.83   10.30 
   3 -14  44    6.10    1.20 
   3  -3  24  156.78    2.30 
   4  -8  39   59.49    2.00 
   4  -3  16    1.10    0.60 
   7  -9  31    6.90    1.10 
   7  -7  23    1.10    0.90 
   8 -11  31   67.99    1.90 
   9 -16  31    3.20    1.20 
   9 -10  22   44.00    1.30 
  -8  -2  36    2.40    1.10 
  -7  -2  37   17.50    1.30 
  -6  -8  44    4.40    1.10 
  -5  -3  40    2.40    1.40 
  -2 -12  46    8.20    1.10 
  -2  -4  41   37.00    1.70 
  -1  -6  44   47.70    2.00 
   0 -13  46    0.10    1.00 
   0  -5  41    0.40    1.40 
   1  -1  20 4906.71   45.50 
   2  -7  42   34.90    1.90 
   2  -5  37  102.79    2.30 
   3 -12  45   51.49    2.00 
   5 -13  42    4.30    1.30 
   6  -5  17  648.34    7.20 
   7 -17  36   -1.20    1.00 
   7 -12  37    2.40    1.50 
   8 -15  35   24.50    1.50 
   8  -9  26    0.30    1.10 
  -8  -7  41    0.90    1.10 
  -6  -2  38   67.49    1.90 
  -5  -1  35   33.20    1.20 
  -5   0  31   -1.20    0.80 
  -3  -7  46   76.99    2.20 
  -3  -6  45   55.89    2.00 
  -3  -5  44    9.50    1.70 
  -1  -9  47  101.59    2.80 
  -1  -2  34   37.20    1.50 
   0 -11  47   -1.80    1.20 
   1  -9  46    1.70    1.60 
   1  -8  45    1.20    1.70 
   2 -11  46   -0.80    1.30 
   4  -4  26   31.30    1.20 
   5  -8  37   30.70    1.60 
   6  -9  36    6.60    1.40 
   7 -13  38   91.19    2.40 
   8 -17  34   -0.30    0.90 
  10 -12  22    2.30    0.80 
  -9  -2  35    0.70    1.10 
  -8   0  31   -0.60    0.80 
  -3  -8  47   31.20    1.60 
  -2  -2  36   71.99    1.60 
  -1 -12  47   15.70    1.20 
  -1  -3  38   68.49    1.90 
   0  -3  36  145.99    2.80 
   0  -2  32    6.40    1.10 
   1 -10  47   97.39    2.70 
   1  -7  44   41.60    2.00 
   3  -5  35    6.30    1.20 
   3  -4  31  594.74    8.80 
   4  -7  38    2.60    1.40 
   7 -16  38    1.10    1.00 
   7  -6  16   40.20    0.90 
   8 -10  30    0.70    1.20 
   8  -8  22    2.10    0.90 
   9 -14  32   -0.10    1.20 
   9 -13  31   49.00    1.80 
  -7   0  32  267.77    4.00 
  -5  -9  46   11.80    1.20 
  -4  -9  47   19.40    1.40 
  -1 -10  48   10.30    1.40 
  -1   0  23   -0.40    0.80 
   1  -3  34   36.00    1.50 
   6 -16  40   -1.60    0.90 
   7 -14  39   17.90    1.40 
   7 -10  35    4.00    1.20 
   9 -12  30   53.89    1.70 
   9  -9  18    9.60    0.80 
  -8  -1  35   38.20    1.40 
  -6  -5  44   -1.60    1.40 
  -5  -2  39   67.09    2.00 
  -3  -4  43   30.70    1.70 
  -3  -2  38   28.50    1.50 
  -2  -7  47   -0.40    1.50 
  -2  -6  46   36.70    1.90 
  -2  -3  40    0.30    1.20 
   0  -8  47    2.10    1.60 
   0  -4  40  104.89    2.60 
   1  -6  43   23.20    1.60 
   1  -4  38   71.89    1.90 
   2 -14  46    6.60    1.00 
   2 -12  47    2.70    1.30 
   3 -13  46    2.50    1.20 
   3  -6  39   88.79    2.30 
   4 -10  44   -2.50    1.40 
   4  -3  19   86.19    1.30 
   7  -8  30    2.80    1.00 
   8 -16  36   10.90    1.30 
   8 -13  36    6.90    1.50 
   8 -12  35    3.00    1.40 
   9 -17  32    0.20    1.00 
   9 -15  33   14.10    1.30 
  -7  -5  43    1.70    1.20 
  -7  -1  36   34.50    1.50 
  -7   1  28   52.69    1.10 
  -7   2  21    0.10    0.60 
  -6  -4  43   65.89    2.10 
  -6   0  33    0.40    1.00 
  -5  -6  46   18.70    1.60 
  -5   1  27    8.30    0.80 
  -2 -11  48   -1.80    0.90 
  -2  -8  48    1.00    1.40 
  -2  -5  45  108.19    2.70 
  -2   1  18    9.80    0.70 
   0 -12  48   -1.40    1.10 
   0  -9  48   13.70    1.50 
   0   0  18  572.04    5.60 
   1 -11  48   10.60    1.40 
   1  -2  30    3.00    1.10 
   2  -4  36   73.79    1.90 
   3 -10  46   73.89    2.30 
   3  -9  45   50.89    2.10 
   3  -3  27    0.70    0.90 
   4 -11  45    1.80    1.40 
   4  -5  33   85.19    1.90 
   5 -11  43    4.40    1.50 
   5 -10  42   37.90    1.90 
   5  -7  36   48.50    1.70 
   6  -8  35   13.70    1.40 
   6  -5  20  808.22   10.10 
   7  -7  26  137.39    2.30 
   8 -14  37    6.10    1.50 
   9 -10  25    9.30    1.10 
  -9  -1  34   20.70    1.10 
  -8  -5  42    6.50    1.30 
  -8  -4  41    1.40    1.20 
  -7  -6  44    2.30    1.20 
  -7  -3  41    6.40    1.40 
  -6  -1  37    9.50    1.20 
  -5  -4  44  187.28    4.00 
  -4   0  32  124.99    2.10 
  -2   0  28  257.47    3.30 
   0  -1  28   95.99    1.60 
   2  -3  32   46.00    1.40 
   3  -8  44    9.90    1.80 
   4  -8  42  103.29    2.80 
   4  -6  37  205.48    3.90 
   5 -12  44    9.40    1.40 
   5  -4  21  127.09    1.90 
   6 -15  42   -1.10    1.00 
   6 -10  40   12.60    1.60 
   7 -15  40    3.50    1.20 
   7  -6  19    9.90    0.90 
   8 -11  34   60.09    1.90 
   8  -7  15   47.00    0.90 
   9 -11  29    1.50    1.10 
  -8  -3  40  135.49    2.80 
  -6  -7  46   -0.70    1.10 
  -6  -3  42  327.87    6.10 
  -5  -7  47   37.50    1.60 
  -3  -3  42    7.20    1.40 
  -2  -9  49   35.80    1.60 
  -1 -11  49    5.20    1.10 
   0 -10  49    0.20    1.20 
   1  -5  42   43.40    1.80 
   2  -9  47    4.80    1.70 
   2  -5  40    0.10    1.40 
   3 -11  47   26.90    1.70 
   4 -12  46   -2.20    1.30 
   4  -4  29   -0.80    1.00 
   8  -8  25   -2.00    1.00 
   9 -16  34   19.60    1.30 
   9  -9  21   -0.40    0.70 
  10 -12  25    6.10    0.90 
  10 -11  21   25.70    1.00 
  -8  -6  43    1.20    1.20 
  -4  -7  48    0.10    1.20 
  -1  -8  49    4.40    1.50 
  -1  -7  48  546.95   11.60 
  -1  -6  47   21.60    1.90 
  -1  -2  37  142.89    2.80 
   1 -12  49    2.20    1.10 
   2 -13  48   -2.60    1.10 
   2 -10  48    4.20    1.30 
   2  -7  45  107.09    3.00 
   3 -14  47   50.99    1.60 
   3  -7  43   33.10    1.90 
   3  -4  34   86.59    2.00 
   3  -2  20   21.40    1.00 
   4  -3  22  385.36    4.80 
   5 -13  45   67.59    1.90 
   5  -8  40    2.80    1.40 
   6  -9  39    1.20    1.40 
   7 -12  40   67.19    2.10 
   7 -11  39   11.60    1.30 
   8 -15  38   49.10    1.70 
   8 -10  33   51.39    2.00 
  -8  -2  39    5.10    1.30 
  -6   2  22   42.90    0.90 
  -5  -1  38    5.20    1.40 
  -5   2  20    3.40    0.60 
  -2  -2  39   17.70    1.30 
  -1  -1  33  386.46    5.80 
  -1   0  26 1278.77   16.50 
   0  -3  39   -0.30    1.20 
   0  -2  35    0.30    1.10 
   0   0  21   -0.80    0.80 
   1  -8  48  541.45   11.80 
   2 -11  49   37.70    1.70 
   3 -12  48   20.00    1.40 
   3  -5  38   30.80    1.50 
   4  -7  41   29.20    1.70 
   7 -13  41   19.70    1.40 
   8  -7  18 1211.58   15.30 
   9 -14  35   23.90    1.50 
   9 -13  34   10.80    1.30 
  10 -14  30   -1.50    1.00 
  -6  -8  47   -0.30    1.10 
  -6  -2  41   21.20    1.50 
  -5  -8  48    1.00    0.90 
  -4  -8  49   39.50    1.60 
  -4   1  28   15.70    1.00 
  -2 -10  50   -0.40    0.90 
  -2   1  21  460.55    4.90 
  -1  -9  50   -1.90    1.20 
  -1  -5  46   -1.70    1.50 
  -1  -3  41   67.59    2.00 
   1  -9  49    6.30    1.40 
   1  -3  37  145.19    3.00 
   4 -13  47   18.50    1.30 
   6  -7  34  149.69    3.00 
   6  -6  30  614.74    9.40 
   7 -16  41   -2.30    1.00 
   7  -6  22  117.79    1.90 
   9 -12  33   78.49    1.90 
   9 -10  28   41.00    1.50 
  10 -13  29   40.70    1.40 
  -8   0  34  211.18    3.20 
  -8   2  23  112.39    1.40 
  -7   0  35    0.80    1.10 
   0  -4  43   -0.20    1.30 
   1 -10  50    0.50    1.20 
   1  -6  46    3.30    1.60 
   1  -4  41   69.79    2.10 
   1  -1  26 1288.77   16.90 
   2  -6  44    8.30    1.40 
   2  -1  18    9.80    0.90 
   3  -6  42    9.00    1.50 
   3  -3  30    0.20    0.90 
   5  -5  31   -1.40    1.10 
   6  -8  38   68.29    2.10 
   7 -14  42    0.40    1.10 
   7  -7  29   -1.50    0.90 
   8 -13  39   -0.50    1.40 
   8 -12  38    2.80    1.60 
   9 -15  36    4.10    1.30 
  10 -11  24   -2.40    0.80 
  -8   1  30    1.80    0.80 
  -5   1  30    0.80    0.80 
  -2  -3  43    8.50    1.30 
   0  -7  49   -3.70    1.50 
   0  -1  31    2.60    1.00 
   2 -12  50   -1.70    1.20 
   3 -13  49   22.90    1.40 
   4 -10  47    1.90    1.40 
   5 -10  45   56.49    2.20 
   8 -16  39    1.80    1.00 
   8 -11  37   80.49    2.30 
   8  -9  32    3.50    1.40 
   9 -11  32   66.39    1.70 
   9  -9  24    8.70    1.00 
  -7  -1  39   85.69    2.20 
  -7   1  31   16.20    0.90 
  -6   0  36   48.90    1.50 
  -4  -9  50    3.60    1.10 
  -4   0  35   -0.20    0.90 
  -2  -7  50   27.70    1.70 
  -1  -4  45   24.20    1.60 
   3  -9  48    4.10    1.50 
   3  -2  23   13.10    0.80 
   4 -11  48    0.40    1.40 
   4  -9  46    7.90    1.60 
   4  -6  40   45.40    1.80 
   4  -4  32  129.19    2.40 
   4  -3  25  565.24    7.20 
   5 -11  46   19.20    1.60 
   8 -14  40    2.90    1.20 
   8  -8  28    3.40    1.00 
   8  -7  21   80.29    1.30 
  -7  -5  46    5.00    1.30 
  -7  -4  45    1.30    1.30 
  -6  -5  47    5.60    1.30 
  -6  -4  46   86.89    2.30 
  -5  -5  48   21.30    1.60 
  -2  -8  51   32.20    1.50 
  -2  -5  48   30.50    1.80 
  -2   1  24  517.45    6.10 
  -1   0  29    0.80    1.00 
   0  -9  51   -1.20    1.10 
   0   0  24  699.33    8.40 
   1 -11  51    0.40    1.20 
   1  -5  45   23.50    1.80 
   2  -1  21  470.65    5.50 
   3  -8  47   25.90    2.00 
   4 -14  48   26.60    1.20 
   5 -12  47   33.60    1.60 
   6 -15  45    4.40    1.10 
   6 -10  43   65.49    2.10 
   7 -15  43   15.40    1.20 
   9 -16  37   12.40    1.30 
  -7  -3  44  118.19    2.80 
  -6  -6  48   15.80    1.40 
  -6  -1  40   17.00    1.20 
  -6   1  32   24.20    1.10 
  -6   2  25  114.59    1.60 
  -5  -6  49    4.80    1.30 
  -5  -4  47  342.87    7.20 
  -1  -2  40   30.20    1.60 
   2  -9  50   31.90    1.80 
   2  -8  49  161.78    4.00 
   2  -2  31   -2.20    1.00 
   3 -11  50   -3.40    1.20 
   3  -5  41   97.29    2.50 
   3  -4  37   33.20    1.50 
   4 -12  49   37.30    1.60 
   5  -8  43   93.99    2.50 
   5  -4  27    6.60    1.00 
   6  -9  42  320.27    6.40 
   7 -12  43    0.10    1.30 
   8 -15  41    0.70    1.10 
   8 -10  36    0.60    1.50 
   9  -8  17    6.50    0.70 
  -8  -4  44   25.80    1.50 
  -8  -3  43    3.40    1.30 
  -7  -6  47   14.70    1.10 
  -6  -3  45  240.48    4.60 
  -5   0  37    1.40    1.10 
  -4  -6  50   17.10    1.40 
  -4  -5  49   73.09    2.10 
  -4   2  21   12.60    0.70 
  -2  -9  52   25.80    1.30 
  -2  -4  47  106.69    2.90 
  -1  -7  51   27.90    1.80 
  -1  -1  36   10.70    1.20 
   1  -1  29    3.30    1.00 
   2 -10  51   33.00    1.60 
   2  -7  48   24.80    1.90 
   3  -3  33    0.00    1.10 
   4  -7  44    1.60    1.50 
   5 -13  48    2.80    1.00 
   5  -6  38    6.80    1.30 
   6  -7  37    5.10    1.30 
   6  -6  33    0.50    1.10 
   7 -13  44    2.20    1.30 
   9 -14  38    4.00    1.20 
   9 -12  36   61.79    1.90 
  10 -13  32    5.10    1.30 
  10 -11  27   61.79    1.50 
  -6  -7  49    2.30    1.10 
  -5  -7  50    0.30    0.90 
  -5  -1  41   71.59    2.20 
  -4  -7  51    1.70    1.30 
  -4  -4  48   51.49    1.90 
  -4   1  31  593.14    8.00 
  -2  -2  42   19.10    1.40 
  -1  -8  52   12.90    1.40 
  -1  -3  44    3.50    1.40 
  -1   1  19    0.10    0.70 
   1  -8  51   22.60    1.70 
   1  -3  40   25.80    1.50 
   1   0  16  200.68    2.10 
   3  -2  26    6.50    0.90 
   5  -5  34    8.60    1.20 
   6  -4  13  939.31    9.20 
   8  -7  24   64.49    1.40 
   9  -8  20   13.90    0.70 
  -8   2  26  153.78    1.90 
  -5   1  33   81.09    1.60 
  -2   0  34  243.28    3.70 
  -1  -5  49    5.60    1.50 
   0  -1  34  261.67    4.00 
   1  -9  52   14.00    1.40 
   1  -7  50  154.28    3.90 
   1  -4  44    6.00    1.50 
   2 -11  52   26.80    1.50 
   2  -6  47  106.29    2.90 
   2  -1  24  539.35    6.50 
   3 -12  51    3.70    1.10 
   3  -6  45   20.40    1.80 
   4 -13  50    4.20    1.00 
   4  -5  39  108.59    2.50 
   4  -3  28   14.80    1.10 
   6  -8  41   23.60    1.60 
   6  -4  16  572.24    5.90 
   8 -12  41    1.60    1.40 
   8  -9  35   44.10    1.90 
   8  -8  31    0.60    1.20 
   9 -11  35   -0.60    1.20 
  10 -12  31   22.20    1.30 
  -8  -2  42    8.10    1.40 
  -8   0  37    0.70    1.00 
  -7   2  27   -0.70    0.60 
  -6  -2  44    8.40    1.30 
  -2  -3  46    1.20    1.30 
  -2   1  27    0.30    0.90 
  -1  -9  53    9.40    1.20 
   0 -11  53   -0.40    0.90 
   0  -4  46   47.50    2.00 
   0   0  27    0.50    0.80 
   1  -6  49    7.10    1.60 
   2  -4  42   20.30    1.60 
   2  -3  38   19.30    1.30 
   4  -4  35   -0.30    1.10 
   6 -14  47    0.90    1.00 
   7 -14  45   36.50    1.30 
   8 -13  42    6.50    1.20 
   8 -11  40  133.69    3.30 
   9 -15  39   13.10    1.10 
  -8   1  33   53.69    1.30 
  -5  -2  45   59.39    2.20 
  -5   2  26  323.97    3.90 
  -4  -3  47   68.79    1.90 
  -4  -1  42    9.50    1.30 
  -4   0  38   47.10    1.50 
  -1   0  32  221.68    3.30 
  -1   1  22  364.46    4.20 
   1 -10  53    9.90    1.30 
   4  -9  49   68.79    2.20 
   4  -6  43  154.08    3.60 
   5 -10  48   19.70    1.70 
   5  -4  30    1.10    1.10 
   6  -4  19 1178.18   14.30 
   7  -5  12  379.86    3.40 
   7  -5  15   68.79    1.00 
   8 -14  43    3.30    1.10 
  -6   0  39   -2.30    1.00 
  -6   2  28  440.96    5.60 
  -4   2  24   12.80    0.80 
  -2  -6  52   93.09    2.50 
  -1  -4  48    0.50    1.30 
   0  -8  53    0.30    1.30 
   1  -1  32  229.38    3.50 
   2  -5  46    4.70    1.50 
   3  -4  40   14.80    1.50 
   4  -2  15 2729.03   23.30 
   5  -9  47  333.17    6.90 
   5  -3  20    3.20    0.80 
   6 -10  46   85.49    2.40 
   7  -5  18   81.19    1.20 
   8 -10  39   -0.20    1.40 
   8  -7  27  171.58    2.80 
   9  -9  30   20.40    1.30 
   9  -8  23   37.50    1.10 
  10 -11  30   65.69    1.70 
  -8  -1  41  116.29    2.60 
  -7  -1  42   21.60    1.40 
  -6   1  35   33.60    1.30 
  -2  -7  53    0.10    1.10 
  -1 -10  54   15.80    1.20 
  -1  -2  43   16.10    1.40 
   0  -9  54   14.10    1.30 
   0  -6  51   -1.60    1.40 
   0  -2  41    0.50    1.30 
   1  -5  48   -1.40    1.40 
   1   0  22  363.96    4.10 
   2  -1  27    1.50    0.90 
   3 -10  52    1.10    1.20 
   3  -8  50   31.60    1.90 
   3  -3  36  487.35    8.10 
   3  -2  29  720.03   10.00 
   4 -11  51    3.00    1.30 
   4  -3  31  603.34    8.90 
   4  -2  18  195.08    2.20 
   5 -12  50    0.50    1.00 
   5  -5  37    2.10    1.20 
   6  -7  40   14.10    1.50 
   6  -6  36   47.40    1.70 
   9 -10  34   20.10    1.40 
  10 -14  36    1.30    1.30 
  10 -13  35   39.30    1.60 
  10 -10  26  139.59    2.30 
  -6  -4  49   35.90    1.70 
  -6  -1  43   41.30    1.70 
  -4   1  34   88.79    1.60 
  -2  -8  54    0.60    1.00 
  -1  -1  39   50.59    1.60 
   0  -3  45   -1.60    1.30 
   0   0  30 9999.00   81.19 
   1 -11  54   16.00    1.20 
   1  -3  43   17.10    1.50 
   2  -9  53    0.40    1.20 
   2  -8  52   89.99    2.60 
   3  -7  49   -1.00    1.40 
   5  -6  41   70.29    2.00 
   7 -12  46    1.80    1.20 
   7  -5  21    0.10    0.80 
   8  -8  34  223.08    4.30 
   9 -13  40    3.20    1.30 
   9 -12  39   19.60    1.50 
  -7  -4  48   44.20    1.60 
  -5  -5  51   62.99    1.90 
  -5   0  40  112.09    2.50 
  -2  -4  50    9.50    1.60 
  -2  -2  45    0.80    1.20 
  -2   0  37   -1.20    1.20 
  -2   1  30    2.40    0.90 
  -1   1  25   -0.80    0.90 
   0  -5  50  105.29    2.60 
   0  -1  37    1.20    1.20 
   2  -7  51   12.50    1.70 
   3 -11  53    3.90    1.20 
   4 -12  52    1.90    1.00 
   4  -7  47   66.79    2.00 
   4  -2  21   14.00    1.00 
   5  -3  23   48.60    1.20 
   6  -5  32   26.30    1.30 
   7 -13  47   17.20    1.30 
   8 -15  44    2.60    1.00 
   8  -9  38  215.48    4.40 
   8  -6  14  714.93    7.20 
   8  -6  17  348.17    3.80 
   9 -14  41   26.60    1.40 
   9  -8  26    3.20    1.00 
  -8   2  29   -0.50    0.70 
  -7  -3  47    6.40    1.30 
  -5  -6  52   28.00    1.30 
  -5  -1  44  209.68    4.30 
  -5   2  29  390.56    5.20 
  -4  -5  52   46.70    1.90 
  -1  -7  54   25.90    1.60 
  -1  -6  53    0.90    1.40 
  -1  -3  47   15.30    1.50 
  -1   0  35    2.10    1.10 
   0 -10  55    2.00    1.00 
   1  -4  47   15.00    1.60 
   1   0  25   -1.30    0.80 
   2 -10  54    0.20    1.10 
   2  -3  41   10.40    1.50 
   4  -5  42    6.20    1.30 
   4  -4  38   47.50    1.60 
   5 -13  51    0.30    0.90 
   5  -7  45   63.09    2.20 
   8  -7  30    2.00    1.00 
   9 -11  38  147.69    3.10 
  10  -9  19   60.29    1.10 
  -8  -3  46    8.80    1.30 
  -5  -3  49   22.90    1.60 
  -1  -8  55    1.20    1.00 
  -1  -5  52   20.80    1.70 
   0  -4  49    2.20    1.50 
   1  -8  54   24.40    1.50 
   1  -7  53    4.50    1.40 
   1  -1  35   -0.40    1.10 
   2  -6  50   12.10    1.60 
   2  -4  45    4.30    1.50 
   2  -2  37   -1.30    1.20 
   3  -6  48   23.10    1.60 
   3  -2  32   45.10    1.50 
   7  -5  24  545.55    7.00 
   8 -13  45   11.00    1.20 
   8 -12  44   24.50    1.50 
   8 -11  43    2.60    1.20 
   8  -6  20   43.30    1.10 
   9 -15  42   11.80    1.20 
   9  -9  33    0.60    1.10 
  -8   1  36   34.60    1.20 
  -7   0  41    1.30    1.20 
  -7   1  37    6.30    1.10 
  -6  -2  47   10.50    1.40 
  -6   2  31  115.69    1.90 
  -4  -7  54    2.40    1.10 
  -4   0  41   -1.20    1.00 
  -2  -3  49   31.70    1.70 
   1  -9  55    0.00    1.20 
   2 -11  55    0.90    1.00 
   2  -1  30    2.10    1.00 
   3  -4  43   48.10    1.90 
   3  -1  19   81.09    1.30 
   4  -6  46   66.39    2.20 
   4  -3  34   92.89    2.00 
   4  -2  24   11.20    0.90 
   5  -3  26  334.27    4.40 
   6  -6  39   -1.00    1.10 
   7 -14  48    4.50    1.00 
   9 -10  37   44.40    1.80 
  10 -11  33   89.29    2.00 
  10 -10  29   -1.20    0.90 
  10  -9  22   42.40    1.10 
  -8  -2  45   18.10    1.40 
  -8   0  40    1.20    1.00 
  -4  -3  50  130.89    3.10 
  -4  -1  45    2.40    1.10 
  -3  -7  55   11.90    1.30 
  -1  -9  56   -1.60    0.90 
  -1   1  28   96.09    1.60 
   0   0  33    1.70    1.10 
   0   1  17   -0.70    0.60 
   3  -3  39   -1.20    1.20 
   4  -9  52   44.20    1.90 
   5 -10  51   60.19    2.00 
   5  -9  50    0.40    1.40 
   6  -7  43   39.40    1.80 
   8 -14  46    3.20    1.10 
   8 -10  42    9.40    1.30 
   9  -8  29  168.18    2.90 
  -6   1  38    7.60    1.10 
  -4   1  37   32.50    1.30 
  -2   1  33  371.86    5.50 
  -1  -4  51    8.40    1.40 
  -1  -2  46    1.40    1.30 
  -1  -1  42   78.09    2.00 
   0  -7  55   -0.20    1.20 
   0  -2  44   15.30    1.50 
   0   1  20 4936.81   44.60 
   1 -10  56    1.90    1.10 
   1  -5  51    6.70    1.50 
   1   0  28   94.99    1.70 
   2  -5  49   36.50    1.80 
   3  -5  47   12.70    1.70 
   3  -1  22   78.99    1.30 
   4 -10  53   19.50    1.40 
   4  -8  51   31.50    1.80 
   5 -11  52   32.00    1.40 
   5  -6  44  209.38    4.30 
   6 -10  49   40.30    1.70 
   6  -5  35   33.30    1.50 
   6  -4  28  462.25    6.50 
   7  -5  27   -0.40    0.90 
   8  -8  37   -1.80    1.20 
  10 -14  39    0.50    1.10 
  10 -13  38   17.60    1.30 
  -7  -1  45   -0.90    1.30 
  -5   2  32   74.69    1.50 
  -4   2  30    4.90    0.80 
  -2  -6  55    1.90    1.10 
  -2  -1  44   -0.40    1.10 
   0  -8  56    2.10    1.10 
   0  -6  54   36.30    1.80 
   0  -3  48   55.99    2.00 
   0  -1  40  485.05    8.30 
   1  -3  46    2.70    1.40 
   1  -2  42   82.19    2.00 
   3  -8  53    9.50    1.50 
   4 -11  54    0.40    1.00 
   4  -2  27  675.23    9.10 
   5  -4  36   29.90    1.50 
   6  -9  48   17.50    1.60 
   8  -9  41  120.59    2.90 
   9 -13  43   32.00    1.60 
   9 -12  42   14.00    1.30 
   9  -7  16   68.59    1.00 
  10 -12  37   39.40    1.70 
  10  -9  25   10.60    0.80 
  -8  -1  44   13.10    1.30 
  -8   2  32   57.99    1.30 
  -7   2  33   -0.50    0.80 
  -5   0  43    1.70    1.30 
  -4  -2  49    1.10    1.30 
  -2  -2  48   -1.60    1.30 
  -2   0  40  325.37    5.70 
  -2   2  20   38.70    0.90 
   0   1  23    0.00    0.80 
   2  -1  33  383.46    5.90 
   3 -10  55   12.50    1.40 
   3  -7  52    5.20    1.50 
   3  -2  35   32.10    1.50 
   3  -1  25    2.30    0.90 
   4  -7  50  131.59    3.30 
   4  -5  45   -0.90    1.40 
   5 -12  53   14.80    1.00 
   7 -12  49   19.40    1.20 
   8  -6  26  164.98    2.70 
   9 -14  44   18.50    1.10 
   9 -11  41   49.30    1.90 
   9  -7  19  420.56    4.70 
  10 -10  32  191.08    3.40 
  -5   1  39  109.49    2.20 
  -2  -4  53   -1.70    1.30 
  -1  -3  50   -0.80    1.30 
  -1   1  31   -0.90    1.00 
   0  -9  57    0.50    1.00 
   1  -1  38   33.20    1.50 
   2  -9  56   14.80    1.20 
   2  -8  55    2.60    1.10 
   2  -7  54   68.19    2.20 
   2  -2  40  338.77    6.10 
   4  -3  37   33.00    1.60 
   5  -7  48   13.70    1.50 
   6  -8  47    6.30    1.50 
   9  -9  36   31.20    1.50 
   9  -7  22   95.29    1.50 
  10 -11  36   22.60    1.60 
  -6  -5  53    7.20    1.10 
  -6  -4  52    0.50    1.10 
  -6   2  34   92.89    1.60 
  -5  -5  54   22.70    1.20 
  -5  -4  53    1.00    1.20 
  -5  -1  47   33.90    1.70 
  -2   2  23   -1.00    0.70 
   0   0  36 2691.83   36.90 
   1  -4  50    0.00    1.30 
   1   0  31    1.00    0.90 
   2  -6  53   -0.80    1.40 
   2  -4  48    3.80    1.50 
   2   0  17    4.20    0.80 
   3  -6  51   10.30    1.70 
   3  -3  42    4.00    1.40 
   4  -2  30    6.20    1.10 
   6  -6  42  109.49    2.50 
   7 -13  50    0.90    0.90 
   8 -12  47    4.80    1.20 
   8 -11  46   11.20    1.40 
   9 -10  40    3.20    1.40 
   9  -8  32    7.00    1.20 
  10  -9  28   42.80    1.40 
  -7  -4  51   -1.60    1.00 
  -7  -3  50   15.60    1.30 
  -6  -3  51    0.00    1.20 
  -6   3  24    3.00    0.60 
  -4  -5  55  142.19    3.00 
  -4   0  44   11.50    1.30 
  -2   1  36   12.90    1.20 
  -1  -7  57   17.20    1.20 
  -1  -6  56   24.70    1.50 
   0  -4  52   73.39    2.30 
   0   1  26 1275.17   16.40 
   1  -7  56   24.10    1.50 
   2 -10  57    0.30    1.00 
   3  -1  28  518.85    7.00 
   4  -6  49   -1.30    1.20 
   5  -5  43    0.10    1.30 
   5  -3  32   76.99    1.70 
   6  -5  38    7.10    1.30 
   8 -13  48    0.40    1.00 
   8  -8  40   -0.10    1.30 
   8  -6  29    0.80    0.90 
   9  -7  25  138.79    2.20 
  -8   1  39   86.69    1.70 
  -5  -3  52   29.20    1.60 
  -5   3  22  157.78    1.80 
  -4  -6  56    1.70    1.00 
  -4  -4  54   22.10    1.40 
  -4  -1  48    9.10    1.60 
  -4   1  40   12.40    1.20 
  -2  -3  52   10.30    1.50 
  -2   2  26   89.69    1.50 
  -1  -1  45    6.40    1.30 
   0  -2  47    0.00    1.30 
   1  -8  57   17.60    1.50 
   1  -6  55    3.30    1.40 
   2   0  23   -0.80    0.70 
   5  -4  39  112.99    2.50 
   6  -7  46   91.09    2.40 
   8  -7  36   34.90    1.60 
  10 -13  41   31.50    1.50 
  -8   0  43    1.00    1.10 
  -7  -2  49   76.99    1.90 
  -7   3  26   78.99    1.10 
  -6  -2  50   87.39    2.20 
  -6   0  45   -0.20    1.10 
  -6   1  41   71.49    1.80 
  -5   2  35    2.70    1.00 
  -4  -3  53   -0.70    1.20 
  -3  -5  56   -0.30    1.20 
  -2  -1  47    3.50    1.50 
  -1  -8  58    1.70    0.90 
  -1  -2  49   25.90    1.60 
  -1   1  34  266.77    3.90 
   0  -1  43    0.80    1.20 
   1  -9  58    0.70    1.00 
   1  -2  45    1.80    1.40 
   2  -5  52   11.80    1.70 
   2  -1  36    8.10    1.20 
   3  -2  38   21.10    1.30 
   4  -9  55  147.89    3.30 
   4  -4  44    9.50    1.50 
   5 -10  54   22.30    1.30 
   5  -9  53    2.00    1.30 
   5  -6  47   35.70    1.80 
   6 -10  52    0.00    1.20 
  10 -14  42   19.90    1.30 
  10 -12  40   10.40    1.30 
  10 -10  35    0.20    1.10 
  -7   2  36   48.90    1.40 
  -5  -2  51   38.30    2.00 
  -3  -6  57    6.20    1.10 
  -2   0  43    0.20    1.20 
  -1  -4  54    4.40    1.50 
  -1   0  41   -0.70    1.10 
   0   1  29    3.10    0.90 
   1  -5  54    2.00    1.50 
   1  -3  49   28.40    1.80 
   1  -1  41    0.20    1.30 
   1   0  34  267.37    4.10 
   2  -3  47    3.90    1.50 
   4 -10  56   -0.40    1.00 
   4  -8  54   18.90    1.60 
   4  -5  48   12.20    1.60 
   4  -3  40   10.70    1.40 
   5 -11  55    4.40    1.00 
   5  -8  52   24.00    1.70 
   6  -9  51    1.30    1.20 
   6  -4  34   96.29    2.10 
   8  -9  44   11.80    1.40 
   9  -8  35   39.10    1.60 
   9  -7  28   96.09    1.80 
  10  -9  31   25.20    1.30 
  -6   3  27    6.80    0.70 
  -5   1  42   10.30    1.40 
  -5   3  25  268.07    3.00 
  -2   2  29    0.80    0.90 
   0  -7  58    5.90    1.10 
   0  -6  57   -0.30    1.20 
   0  -3  51   -0.80    1.20 
   0   0  39   -0.20    1.20 
   2  -2  43   -1.30    1.20 
   3  -9  57    5.90    1.30 
   3  -8  56    1.30    1.10 
   4  -7  53    0.00    1.30 
   6  -3  18  457.75    5.10 
   7 -11  51   -0.80    1.00 
   8  -6  32   65.49    1.40 
   9 -11  44   24.30    1.50 
  10 -11  39   79.49    2.10 
  11 -11  31   -0.40    0.80 
  -7  -1  48  160.48    3.30 
  -6  -1  49   18.70    1.50 
  -6   2  37  201.28    3.20 
  -4  -2  52   13.80    1.50 
  -2  -2  51   38.00    1.80 
  -2   1  39   52.29    1.80 
   0  -8  59   -0.20    0.90 
   0  -5  56    8.60    1.50 
   2   0  29    0.00    1.00 
   3  -7  55    1.00    1.20 
   5  -7  51   39.50    1.90 
   5  -3  35    4.80    1.00 
   5  -2  19  263.17    2.90 
   6  -6  45    2.30    1.30 
   7  -4  17  460.65    4.80 
   7  -4  20    6.60    0.80 
   7  -4  23   76.59    1.50 
  10  -8  21    3.00    0.70 
  -4   2  36   73.29    1.50 
  -4   3  20   90.09    1.10 
  -4   3  23   22.60    0.80 
  -1  -3  53    6.90    1.50 
  -1   2  21  459.25    5.00 
   1  -4  53   11.80    1.60 
   2  -8  58   13.00    1.20 
   2  -7  57    7.50    1.30 
   2  -1  39   53.19    1.80 
   3  -4  49    3.90    1.60 
   5  -5  46    0.10    1.40 
   5  -4  42    7.10    1.40 
   5  -2  22  163.78    2.30 
   6  -3  15   94.59    1.20 
   8 -11  49   -3.40    1.10 
   8  -8  43   -1.60    1.30 
   8  -7  39   89.79    2.10 
   9 -10  43   54.09    1.80 
   9  -7  31    7.60    1.10 
  -6   3  30   17.60    1.00 
  -5  -1  50    1.00    1.30 
  -5   2  38   29.70    1.40 
  -4   0  47    1.60    1.20 
  -4   1  43   53.19    1.90 
  -1   1  37    1.00    1.10 
  -1   2  18   10.50    0.70 
  -1   2  24  525.05    6.30 
   1   0  37    2.20    1.20 
   1   1  18    9.60    0.80 
   1   1  21  455.85    5.10 
   2  -9  59    7.80    1.10 
   2  -6  56    2.50    1.30 
   3  -2  41    9.80    1.50 
   3  -1  34   38.10    1.50 
   4  -2  36   76.29    1.90 
   5  -2  25  279.57    3.60 
   6  -4  37  199.38    3.70 
   6  -3  27    6.20    0.90 
   7  -4  14   15.50    0.60 
   8 -12  50    3.60    0.90 
   8 -10  48   33.20    1.60 
   8  -5  19  919.31   11.10 
   8  -5  22  101.59    1.60 
  10 -10  38  219.98    4.30 
  10  -9  34   18.40    1.40 
  -7   1  43   36.30    1.40 
  -4   3  26  106.59    1.60 
  -2   2  32    5.90    1.00 
  -1   0  44   34.50    1.60 
   0  -4  55   -0.70    1.30 
   0  -2  50   10.10    1.60 
   0  -1  46    2.10    1.20 
   1   1  24  527.05    6.30 
   2   0  32    5.20    1.10 
   4  -4  47   -1.00    1.40 
   4  -1  20   92.69    1.50 
   4  -1  23   20.70    1.00 
   5  -6  50    4.20    1.40 
   8  -6  35   12.60    1.30 
   9  -8  38  219.88    4.30 
  10  -8  27   10.50    1.00 
  -8   1  42   21.10    1.20 
  -6  -3  54    0.70    1.00 
  -4  -1  51   64.99    2.10 
  -2   0  46   28.00    1.70 
  -1  -6  59    4.60    1.00 
  -1  -5  58   11.60    1.20 
  -1   2  27    3.50    0.90 
   0   0  42   30.20    1.60 
   1  -7  59    8.50    1.30 
   1  -6  58   14.60    1.40 
   1  -1  44   34.50    1.60 
   1   1  27    0.10    0.90 
   2  -5  55   39.70    1.80 
   2  -2  46   26.00    1.70 
   3  -5  53   20.90    1.80 
   4  -3  43   51.39    1.80 
   4  -1  17  181.58    2.00 
   5  -3  38   34.40    1.50 
   5  -2  28  133.69    2.30 
   8  -5  16  286.97    2.90 
   8  -5  25   77.09    1.40 
  10 -12  43   53.59    1.80 
  -7   2  39   65.89    1.50 
  -7   3  32   43.00    1.20 
  -6   0  48   84.99    2.10 
  -5  -3  55    0.20    1.10 
  -5   3  31  273.67    3.70 
  -1  -7  60   -1.70    0.80 
   0   1  35    2.90    1.10 
   1  -8  60   -0.40    0.90 
   1  -3  52   -0.40    1.40 
   1   1  15  167.98    1.70 
   2  -3  50    6.20    1.60 
   4  -1  26  111.69    1.90 
   6 -10  55    5.00    1.10 
   6  -5  44  211.08    4.20 
   6  -3  30   18.80    1.20 
   8  -5  28  136.99    2.20 
   9 -12  48   11.60    1.20 
   9 -11  47    4.50    1.20 
   9  -7  34   31.50    1.40 
  10 -11  42    2.90    1.20 
  -8   3  31   14.90    0.90 
  -7  -2  52    9.60    1.20 
  -6  -2  53    2.10    1.20 
  -6   2  40   44.10    1.40 
  -6   3  33    7.20    1.00 
  -5   0  49   -0.60    1.30 
  -5   1  45   -1.60    1.10 
  -4  -3  56    9.50    1.40 
  -4   2  39   14.80    1.00 
  -4   3  29  365.46    4.70 
  -2   1  42   83.49    2.00 
  -1  -4  57   16.10    1.40 
   0  -3  54    2.20    1.40 
   2  -1  42   78.29    2.10 
   3  -3  48   12.00    1.60 
   4  -9  58   12.00    1.20 
   4  -8  57   10.70    1.20 
   4  -2  39   15.20    1.40 
   5 -10  57   -0.30    0.90 
   5  -8  55    1.80    1.30 
   5  -2  31  281.47    4.10 
   6  -9  54    0.00    1.10 
   6  -6  48   90.99    2.40 
   8  -7  42   25.50    1.40 
   9 -13  49    9.80    1.20 
   9  -6  21  593.54    7.20 
  10  -8  30    2.50    1.00 
  -5  -2  54    7.60    1.30 
  -3  -5  59   -1.60    0.90 
  -3  -4  58   -0.30    1.20 
  -2   2  35    0.90    1.00 
  -1   1  40  486.45    8.20 
  -1   2  30    3.50    0.90 
   1   0  40  495.25    8.70 
   2  -4  54   -1.40    1.40 
   2   0  35   -0.50    1.10 
   3  -8  59    0.60    1.20 
   3  -2  44   -0.10    1.30 
   4  -7  56   11.80    1.40 
   4  -1  14   30.60    0.80 
   4  -1  29  373.16    5.10 
   5  -7  54    5.60    1.40 
   5  -5  49   -0.90    1.30 
   5  -4  45   -2.60    1.10 
   7 -11  54   22.80    1.20 
   8  -8  46   39.20    1.80 
   8  -6  38   70.09    1.70 
   8  -5  13  124.99    1.30 
   9 -10  46   21.80    1.50 
   9  -6  18  264.97    2.80 
  -5   2  41   96.69    2.20 
  -1  -3  56   23.30    1.60 
   0  -7  61    1.50    1.00 
   0  -6  60   10.20    1.10 
   1  -4  56   23.50    1.60 
   3  -7  58    0.50    1.10 
   3  -4  52    0.00    1.50 
   3   0  21    1.30    0.80 
   3   0  24   33.10    1.10 
   6  -3  33   11.10    1.20 
   8  -5  31   16.00    1.00 
   9  -8  41  118.69    2.90 
   9  -6  27    0.10    0.90 
  10 -10  41   -0.40    1.20 
  -7  -1  51    5.00    1.20 
  -6  -1  52   -0.90    1.20 
  -5   3  34    0.20    1.00 
  -4   0  50   49.30    1.90 
  -4   1  46   26.00    1.60 
  -4   3  32   49.50    1.20 
  -3  -3  57    4.40    1.20 
  -1  -1  51    7.30    1.30 
   0  -5  59   -1.70    1.10 
   0  -1  49    0.20    1.30 
   0   1  38   32.20    1.50 
   1  -2  51    3.90    1.50 
   1  -1  47   -0.80    1.30 
   3  -6  57    5.50    1.30 
   3   0  18  355.06    3.80 
   3   0  27    0.80    0.90 
   4  -6  55    1.00    1.30 
   4  -4  50   45.00    2.10 
   4  -1  32   50.19    1.50 
   6  -7  52    0.10    1.30 
   8 -11  52   -1.90    0.80 
   8 -10  51    3.40    1.30 
   9  -9  45   -1.70    1.30 
   9  -7  37   17.40    1.50 
  10  -8  33   49.70    1.60 
  11 -11  37    0.50    0.90 
  -7   3  35  103.49    1.80 
  -5  -1  53    2.00    1.20 
  -2   0  49   -2.20    1.20 
  -1   2  33  385.36    5.40 
   0  -2  53   -0.80    1.20 
   1   1  33  387.66    5.70 
   2  -7  60    3.90    1.20 
   2  -6  59   -2.40    1.10 
   2  -2  49    1.50    1.40 
   3  -1  40   29.10    1.70 
   5  -6  53   -1.20    1.30 
   7  -6  46   86.79    2.20 
   9  -6  30   35.30    1.30 
  10 -12  46    1.70    1.10 
  -8   3  34   39.00    1.10 
  -7   2  42    0.10    1.10 
  -6   1  47   31.50    1.60 
  -6   3  36   -0.90    0.80 
  -4   2  42   16.40    1.40 
  -3  -2  56    1.40    1.30 
  -2   1  45    3.20    1.30 
  -2   2  38   94.39    2.00 
   0  -4  58   13.10    1.30 
   0   2  22  650.43    7.50 
   2  -3  53    8.90    1.50 
   2  -1  45    2.50    1.40 
   3  -5  56    0.40    1.30 
   3   0  30  454.85    6.50 
   4  -2  42   19.40    1.50 
   6  -5  47   32.70    1.80 
   6  -4  43  146.69    3.20 
   6  -3  36    0.40    1.20 
   8  -9  50   11.90    1.20 
   8  -7  45   -1.20    1.10 
   8  -6  41   20.80    1.50 
   8  -5  34   44.60    1.40 
  10 -11  45   20.00    1.40 
  -8   2  41   19.20    1.20 
  -5   1  48   13.20    1.40 
  -4  -1  54    3.90    1.20 
  -1   1  43    1.90    1.10 
   0   2  19    0.60    0.80 
   1  -3  55   12.70    1.50 
   1   0  43   -1.10    1.10 
   2  -5  58   -0.40    1.20 
   3  -3  51    0.00    1.50 
   3   0  15    1.90    0.60 
   4  -1  35   23.70    1.40 
   5  -4  48    8.40    1.50 
   9 -11  50    1.00    1.00 
  -7   0  50  295.97    5.10 
  -6   0  51   -3.80    1.20 
  -5   3  37  103.49    2.00 
  -4   3  35   22.10    1.10 
  -1  -5  61    5.40    1.00 
  -1   2  36   13.00    1.10 
   0   1  41   -1.30    1.10 
   1  -7  62    1.60    0.90 
   1  -6  61    7.60    1.20 
   1   1  36    8.30    1.30 
   2   1  22   77.59    1.30 
   2   1  25    3.20    0.90 
   3   0  33   -2.20    1.10 
   5  -9  59   11.40    1.00 
   5  -5  52    3.30    1.40 
   5  -3  44   48.60    1.90 
   5  -2  37  106.79    2.30 
   6  -9  57    3.20    1.10 
   8  -8  49    0.50    1.40 
   9 -12  51   20.80    1.20 
   9 -10  49   -0.70    1.10 
   9  -8  44   12.40    1.60 
   9  -6  33   53.39    1.60 
  10  -8  36    0.60    1.10 
  10  -7  20  117.59    1.60 
  10  -7  23  103.39    1.60 
  10  -7  26    2.60    0.90 
  -6  -3  57    1.10    1.00 
  -5  -3  58    1.60    1.00 
  -5   0  52   -0.80    1.30 
  -5   2  44   47.30    1.60 
  -2   3  22   75.69    1.20 
  -2   3  25    1.30    0.80 
  -1  -4  60    1.20    1.00 
   0   2  31   -2.80    0.90 
   1  -5  60    0.40    1.10 
   2   1  28  524.75    7.10 
   3  -4  55   57.19    2.10 
   4  -8  60   -0.80    1.00 
   5  -8  58    1.60    1.10 
   6  -8  56    7.20    1.10 
  -7   3  38    5.10    1.00 
  -6  -2  56    4.50    1.10 
  -4  -4  60    1.10    0.90 
  -4  -3  59   -1.70    0.90 
  -4   1  49    1.40    1.40 
  -3  -1  55   58.69    2.00 
  -2   2  41   -2.30    1.10 
  -2   3  19   79.39    1.10 
  -2   3  28  523.65    6.70 
   0  -1  52   -1.60    1.30 
   0   0  48    1.70    1.30 
   0   2  16  494.15    4.70 
   1  -1  50    3.30    1.40 
   2  -4  57   11.00    1.30 
   3  -1  43   14.90    1.40 
   4  -7  59    0.10    1.10 
   4  -3  49    2.40    1.30 
   6  -2  26   27.40    1.20 
   7  -3  22   22.60    1.10 
   7  -3  25    1.70    0.90 
  10  -7  29   26.90    1.10 
  -8   3  37   30.80    1.10 
  -6   3  39   88.29    1.70 
  -5  -2  57    2.50    1.00 
  -4   0  53    0.80    1.40 
  -4   3  38   68.49    1.50 
  -1  -1  54   17.40    1.60 
   1   0  46    2.80    1.40 
   1   1  39   55.19    1.80 
   2  -2  52   13.90    1.70 
   3  -7  61   15.20    1.30 
   3   0  36  144.49    2.80 
   4  -6  58   12.40    1.30 
   4  -4  53    0.90    1.20 
   4  -2  45    4.20    1.50 
   4  -1  38   72.09    1.80 
   6  -7  55    5.60    1.30 
   6  -5  50    0.80    1.30 
   6  -4  46   68.89    2.10 
   7  -6  49   18.80    1.50 
   7  -5  45   59.39    2.00 
   9  -9  48    9.60    1.30 
   9  -6  36    8.60    1.40 
  -7   2  45   60.99    1.70 
  -6  -1  55    4.70    1.20 
  -6   4  23   -0.80    0.60 
  -6   4  26   25.80    0.90 
  -4  -2  58   10.60    1.20 
  -4   2  45    3.30    1.30 
  -3  -4  61   15.20    1.10 
  -2   1  48    7.20    1.30 
  -2   3  31  138.99    2.20 
  -1   1  46    0.30    1.20 
  -1   2  39   51.09    1.60 
   0  -5  62    1.60    1.00 
   0  -2  56    2.30    1.40 
   2  -1  48    5.30    1.30 
   3  -6  60   -0.20    1.00 
   5  -6  56    6.40    1.40 
   5  -1  24  464.55    5.90 
   6  -2  29   98.49    1.80 
   7  -3  19  870.81   10.30 
   8 -10  54    0.30    0.90 
   8  -4  21  382.86    4.70 
   8  -4  24   90.69    1.60 
   8  -4  27    1.30    0.80 
  10  -9  43   54.09    1.90 
  10  -8  39    2.50    1.10 
  11 -10  39   78.99    1.80 
  -7   1  49   17.20    1.40 
  -7   4  25    0.10    0.60 
  -6   2  46   69.79    1.90 
  -5  -1  56    3.60    1.30 
  -5   3  40    2.30    1.10 
  -3  -3  60   -0.10    0.90 
   0   1  44   36.10    1.60 
   2  -3  56   17.30    1.60 
   2   1  16    6.10    0.70 
   2   1  34   37.90    1.50 
   3  -2  50    7.50    1.50 
   5  -3  47   10.90    1.60 
   6  -2  32   16.20    1.20 
   7  -4  41   30.40    1.60 
   8  -4  30   10.30    1.10 
   9  -7  43   12.00    1.60 
  10 -11  48   22.80    1.30 
  11  -9  35    1.50    1.00 
  -7   4  28   69.59    1.10 
  -6   4  20   11.50    0.60 
  -6   4  29   93.69    1.40 
  -5   1  51   64.19    2.00 
  -5   4  27   94.69    1.40 
  -3   0  54   65.79    2.10 
  -2  -4  62    3.70    1.10 
  -2   3  34   37.40    1.30 
  -1  -2  58   10.90    1.30 
   0  -4  61   -1.30    1.00 
   1  -3  58    9.00    1.40 
   2  -6  62    1.40    1.10 
   2   0  44   15.20    1.50 
   3  -5  59    5.90    1.30 
   3  -3  54   61.29    1.90 
   3  -1  46   -0.90    1.40 
   3   0  39   -0.60    1.20 
   4  -5  57    3.30    1.30 
   4  -1  41   71.89    2.00 
   6  -6  54   21.30    1.60 
   6  -3  42   10.90    1.40 
   6  -2  17   32.40    0.90 
   9  -8  47   20.90    1.50 
  10 -10  47    0.60    1.10 
  11 -11  43   -0.40    1.00 
  -7   3  41   29.30    1.30 
  -5   2  47   14.00    1.30 
  -5   4  21    6.80    0.70 
  -5   4  30  165.88    2.40 
  -4  -1  57    4.70    1.30 
  -3  -2  59    7.70    1.20 
  -2   2  44   15.80    1.40 
   0   2  37    0.80    1.10 
   1   1  42   83.59    2.10 
   1   2  23   12.40    0.90 
   1   2  26    7.40    0.90 
   2  -5  61    3.70    1.20 
   4  -3  52    1.70    1.40 
   4   0  22  584.44    7.00 
   4   0  25    0.10    0.80 
   4   0  28  106.89    1.90 
   5  -5  55    0.20    1.30 
   5  -1  18  462.95    5.00 
   5  -1  33   71.99    1.70 
   7  -3  16    3.30    0.60 
   8  -8  52  172.38    3.50 
   8  -4  18   34.30    0.90 
   8  -4  33    1.50    1.00 
   9 -11  53    9.00    1.10 
   9  -5  23   25.10    1.00 
   9  -5  26  148.19    2.30 
  10  -7  35    4.60    1.20 
  -7   0  53    0.70    1.10 
  -7   4  31    3.80    0.80 
  -6   0  54   23.50    1.40 
  -6   4  32   14.60    0.90 
  -4   3  41   65.99    1.70 
  -1   2  42   81.39    1.90 
  -1   3  23   12.80    1.00 
  -1   3  26    7.60    0.90 
  -1   3  29  707.73    9.60 
   0  -3  60   39.00    1.60 
   0  -1  55   -0.30    1.30 
   0   0  51   -1.20    1.30 
   1  -1  53    0.30    1.30 
   1   2  29  715.73    9.70 
   3  -4  58    4.20    1.30 
   4  -2  48    3.70    1.30 
   4   0  31    0.70    1.00 
   5  -2  43   13.30    1.30 
   6  -2  35  106.39    2.20 
   7  -5  48    9.10    1.40 
   9  -5  29   41.10    1.40 
  10  -8  42    8.70    1.30 
  11  -8  28   -0.40    0.70 
  -8   3  40    0.70    0.90 
  -5   0  55    0.70    1.30 
  -4   1  52    2.50    1.30 
  -4   2  48   -1.00    1.40 
  -4   4  25    0.70    0.80 
  -2   3  37  146.29    2.70 
  -1   0  53   -1.50    1.20 
  -1   1  49    2.10    1.20 
   1   0  49    0.50    1.40 
   1   2  20   21.30    0.90 
   1   2  32   47.90    1.50 
   2  -4  60    2.60    1.10 
   2  -1  51    9.10    1.60 
   4  -4  56    1.40    1.30 
   4   0  19   -2.40    0.80 
   5  -8  61    2.30    1.00 
   5  -7  60    3.00    1.20 
   6  -8  59    2.00    0.90 
   7  -6  52    3.60    1.30 
   7  -4  44    6.10    1.40 
   9  -9  51   -2.00    1.10 
   9  -5  20  403.36    4.70 
   9  -5  32    1.50    1.10 
  11 -10  42    2.20    1.20 
  -5   3  43    9.50    1.20 
  -5   4  33   68.39    1.50 
  -4   4  22  566.94    6.00 
  -4   4  31   -1.50    0.80 
  -1  -1  57   15.20    1.50 
  -1   3  20   23.00    0.90 
  -1   3  32   47.80    1.40 
   0   1  47    4.10    1.40 
   0   2  40  336.37    5.70 
   1  -5  63    1.40    1.00 
   1  -2  57   19.00    1.60 
   2  -2  55   -1.50    1.20 
   3   0  42   -0.40    1.30 
   4  -7  62    2.00    1.00 
   4  -1  44    2.80    1.40 
   4   0  34  675.53   10.60 
   5  -3  50    4.20    1.40 
   5  -1  36   25.60    1.30 
   6  -7  58    0.50    1.00 
   6  -5  53    1.50    1.40 
   6  -3  45   21.30    1.60 
   6  -2  38    6.40    1.20 
   7  -3  37    6.60    1.30 
   8  -7  51    7.20    1.30 
   8  -4  36   54.69    1.50 
  10  -7  38    1.50    1.10 
  11  -8  31   62.99    1.40 
  -7   2  48   10.10    1.40 
  -7   4  34    3.90    0.80 
  -4   0  56   -0.90    1.30 
   1  -4  62   -1.10    1.00 
   1   2  35   32.90    1.50 
   2   0  47   -1.80    1.30 
   2   1  40   26.50    1.60 
   3  -2  53    9.70    1.40 
   3  -1  49   24.60    1.70 
   3   1  23   22.90    1.00 
   3   1  26  109.29    1.80 
   3   1  29  378.16    5.40 
   4  -6  61    4.90    1.20 
   5  -6  59    3.40    1.10 
   5  -4  54    1.60    1.40 
   6  -2  14   42.20    0.80 
   8  -4  15  727.33    7.40 
   9  -6  42  324.87    6.20 
  -6   2  49   -0.20    1.30 
  -5  -2  60   -1.10    1.00 
  -5   4  36   22.70    1.20 
  -4   3  44    3.60    1.50 
  -3   1  53   13.10    1.40 
  -2   2  47    1.80    1.30 
  -2   3  40   29.60    1.50 
  -1   2  45    4.20    1.30 
  -1   3  35   34.40    1.30 
   1   1  45    1.60    1.20 
   1   2  17    1.70    0.80 
   2  -3  59   52.29    1.90 
   3  -6  63    4.40    1.00 
   3   1  32   49.70    1.60 
   5  -2  46    1.80    1.40 
   5  -1  39   14.70    1.40 
   8  -9  56   18.80    1.10 
   9  -8  50   11.00    1.30 
   9  -5  17   62.59    0.90 
   9  -5  35   21.50    1.40 
  10 -11  51   -2.10    0.90 
  10  -6  25    2.50    0.80 
  10  -6  28    6.80    1.00 
  11 -11  46    0.00    1.00 
  11  -8  34   60.99    1.60 
  -7   1  52    0.00    1.20 
  -7   3  44    3.50    1.10 
  -6   1  53    1.10    1.20 
  -6   3  45   17.70    1.50 
  -5   2  50    4.90    1.30 
  -4  -2  61    3.50    1.10 
  -4   4  19   -1.00    0.50 
  -4   4  34  649.83    9.10 
  -3   2  49   30.30    1.50 
   1  -3  61    0.70    1.20 
   4  -3  55   53.79    2.00 
   4  -2  51   40.10    1.90 
   4   0  16    7.50    0.80 
   4   0  37   -0.10    1.00 
   6  -6  57    1.20    1.20 
   7  -5  51   40.20    1.90 
   7  -3  13   37.40    0.70 
   7  -3  40   14.90    1.40 
  10 -10  50   22.50    1.20 
  10  -8  45   21.30    1.50 
  10  -6  22  156.98    2.10 
  10  -6  31    9.20    1.10 
  11  -9  41   45.20    1.60 
  -7   4  37    2.50    0.90 
  -6  -1  58    1.00    1.00 
  -6   4  38   10.80    1.10 
  -5  -1  59    2.70    1.00 
  -5   1  54    0.00    1.20 
  -3   0  57   -0.60    1.10 
   0  -4  64   16.40    1.10 
   1  -1  56   10.90    1.50 
   1   0  52   -2.50    1.30 
   1   2  38   21.30    1.40 
   3  -5  62    1.70    1.00 
   3   0  45   -0.20    1.30 
   5  -5  58    0.10    1.20 
   6  -4  52   12.90    1.60 
   6  -2  41   36.40    1.60 
   7  -4  47   68.69    2.10 
   8  -8  55   -0.60    1.00 
  10  -7  41    6.20    1.30 
  11 -10  45   19.90    1.30 
  -5   3  46   -0.50    1.20 
  -4  -1  60    0.40    1.00 
  -4   2  51   34.80    1.90 
  -4   4  37   -0.40    0.90 
  -3  -2  62    0.30    1.00 
  -1   0  56    7.30    1.40 
  -1   1  52    0.30    1.30 
  -1   3  38   19.70    1.30 
   0  -1  58   25.00    1.70 
   0   1  50    0.30    1.40 
   0   3  27    0.40    0.90 
   2  -5  64   -0.90    0.90 
   2  -1  54   17.20    1.70 
   2   1  43   14.30    1.50 
   4  -1  47   13.20    1.60 
   4   0  40  110.99    2.50 
   6  -3  48   24.80    1.60 
   9  -7  49   73.79    2.10 
   9  -6  45  243.18    4.80 
  10  -9  49    4.20    1.20 
  10  -6  34   31.60    1.40 
  11  -8  37   79.29    1.90 
  -5   4  39   18.60    1.20 
  -4   1  55   56.09    2.00 
  -2   3  43   18.30    1.30 
   0  -3  63   -0.60    0.90 
   0   3  24  160.18    2.10 
   0   3  33    2.10    1.00 
   1   1  48    5.10    1.50 
   2  -2  58   33.00    1.70 
   2   0  50   10.50    1.60 
   2   2  27  688.03    9.40 
   2   2  30    6.00    1.10 
   3  -4  61    5.00    1.20 
   3  -1  52    0.00    1.50 
   4  -4  59   -2.80    1.10 
   5  -3  53   18.80    1.60 
   5  -1  42   43.70    1.80 
   6  -5  56    1.10    1.30 
   7  -3  43   29.50    1.60 
   9  -9  54    3.00    0.90 
  10  -6  19    0.80    0.60 
  -6   0  57   -1.20    1.00 
  -5   0  58    1.00    1.10 
  -4   3  47   15.20    1.70 
  -1   2  48    2.80    1.30 
   1  -2  60    1.20    1.30 
   1   2  41    8.20    1.40 
   2  -4  63    0.20    1.10 
   2   2  33   56.69    1.60 
   3  -2  56   18.20    1.60 
   3   1  17  184.68    2.30 
   3   1  38   73.59    1.80 
   5  -4  57    0.60    1.30 
   5  -2  49   35.30    1.60 
   6  -2  44    7.10    1.50 
   6  -1  25    6.40    0.90 
   6  -1  31  116.39    2.20 
   7  -2  24  233.68    3.00 
   8  -3  26    2.00    0.80 
   8  -3  29    2.40    0.90 
  10  -6  37    2.80    1.10 
  -7   4  40   15.80    1.10 
  -6   2  52   13.20    1.50 
  -6   4  41   33.10    1.50 
  -3  -1  61    4.20    1.00 
  -2  -2  63    1.70    1.10 
  -2   4  27  681.33    8.70 
  -2   4  30    6.30    0.90 
  -1  -1  60    5.00    1.20 
  -1   3  41   10.70    1.30 
   0   2  46   30.20    1.60 
   1   2  14  529.95    5.10 
   3   0  48   58.69    2.10 
   5   0  29   -0.90    0.90 
   6  -7  61    6.40    0.90 
   6  -1  34   -1.20    1.00 
   7  -2  21    4.40    0.90 
   8  -3  23   94.19    1.60 
   8  -3  32    3.20    0.90 
   9  -8  53   20.90    1.30 
   9  -5  41  318.07    6.20 
  10  -8  48   31.90    1.50 
  11  -9  44   27.80    1.40 
  -7   2  51   37.50    1.50 
  -6   3  48   24.30    1.50 
  -4   0  59   -1.90    1.00 
  -4   4  40  107.29    2.00 
  -3   1  56   20.10    1.40 
  -3   2  52    1.40    1.30 
  -2   4  24   12.70    0.90 
  -2   4  33   58.29    1.50 
   0  -2  62   -0.40    0.90 
   2   1  46    1.20    1.40 
   2   2  21   14.40    0.80 
   3  -3  60    5.20    1.20 
   4  -2  54    2.80    1.40 
   4  -1  50    0.40    1.40 
   5  -6  62   -1.90    0.90 
   5  -1  45   26.50    1.80 
   5   0  23    0.20    0.80 
   5   0  32   56.89    1.60 
   7  -5  54    8.20    1.30 
   7  -2  36   -1.40    1.10 
   9  -4  28   -0.20    1.00 
  11  -7  27   11.00    0.80 
  11  -7  30   14.90    0.90 
  -5   2  53   20.30    1.40 
  -5   3  49   32.40    1.60 
  -5   4  42   44.70    1.50 
   0   0  57   -4.00    1.30 
   0   1  53   -3.00    1.30 
   1   0  55   -1.20    1.30 
   2  -3  62    2.00    1.20 
   4  -3  58    1.80    1.30 
   6  -6  60   13.20    1.10 
   6  -4  55    1.20    1.30 
   6  -3  51    8.90    1.40 
   9  -4  25  119.59    1.90 
   9  -4  31   20.90    1.10 
  10 -10  53    1.20    1.00 
  10  -6  40    8.50    1.30 
  11  -7  24   28.10    0.90 
  11  -7  33   29.60    1.30 
  -6   1  56    1.90    1.10 
  -5   1  57    4.20    1.10 
  -3   0  60    5.20    1.20 
  -3   3  48   55.69    1.70 
  -2  -1  62    0.90    1.20 
  -2   4  21   14.30    0.90 
  -2   4  36   75.29    1.70 
  -1   1  55   -2.70    1.30 
  -1   3  44   -1.00    1.10 
   1  -1  59    1.40    1.40 
   1   1  51   10.90    1.60 
   2  -1  57   17.00    1.50 
   2   0  53   -0.20    1.30 
   4  -5  63   15.60    1.20 
   5  -5  61    1.20    1.10 
   6  -2  47  105.49    2.60 
   7  -2  39   24.20    1.60 
   8  -8  58    0.90    0.90 
   8  -3  20  874.31   10.80 
   9  -7  52   10.80    1.40 
   9  -5  44  185.18    3.80 
   9  -4  34   57.59    1.80 
  10  -9  52   -1.10    1.00 
  -4   2  54   -0.10    1.20 
  -1   0  59    1.70    1.20 
  -1   2  51    4.90    1.50 
   0  -1  61   -2.40    1.20 
   1  -3  64    0.10    1.00 
   2   2  18  196.28    2.40 
   2   2  39   12.60    1.30 
   3  -1  55   10.80    1.60 
   4   1  24  471.15    6.10 
   4   1  33   69.09    1.70 
   5  -2  52   14.80    1.30 
   5   0  20  263.07    3.20 
   7  -2  18  290.87    3.30 
   9  -4  22   31.20    1.00 
  11  -8  43   -0.60    1.20 
  11  -7  36   42.20    1.50 
  -7   4  43   32.70    1.30 
  -6   4  44    6.90    1.20 
  -4   3  50   -0.10    1.20 
  -2   4  39   17.50    1.40 
   0   2  49    1.00    1.20 
   1   3  25  571.74    7.30 
   1   3  28   15.60    1.00 
   2  -2  61   -1.80    1.10 
   3  -2  59   52.39    1.80 
   3   1  44    0.90    1.20 
   4  -4  62    0.10    1.10 
   4   0  46   53.69    1.80 
   4   1  36   25.70    1.50 
   6  -5  59    1.00    1.00 
   6  -1  40   10.90    1.30 
   8  -7  57    6.00    1.00 
   9  -4  37   93.59    2.30 
  10  -7  47    5.00    1.20 
  10  -5  27   28.40    1.20 
  11  -9  47    3.60    1.20 
  -6   5  28   55.39    1.10 
  -5   4  45   26.00    1.40 
  -5   5  29    0.40    0.80 
  -5   5  32   55.69    1.40 
  -1   4  28   16.70    1.10 
   0   3  42   -0.20    1.20 
   1  -2  63    3.40    1.20 
   1   2  47    3.80    1.40 
   1   3  34   92.69    1.80 
   2   2  42   17.70    1.50 
   3  -4  64    2.00    1.00 
   4  -2  57   11.40    1.50 
   4  -1  53   10.70    1.60 
   4   1  21    6.50    0.90 
   5  -4  60    1.90    1.10 
   5  -1  48   -0.70    1.20 
   7  -4  53   -0.20    1.20 
   7  -2  42   36.20    1.70 
  10  -6  43   67.89    2.00 
  -7   5  27    1.20    0.60 
  -7   5  30   -0.60    0.70 
  -6   3  51   11.60    1.40 
  -6   5  25    7.80    0.70 
  -6   5  34    1.80    0.80 
  -5   5  26  132.09    1.80 
  -3   2  55   14.60    1.40 
  -2   0  61    2.20    1.10 
  -1   3  47    5.00    1.30 
  -1   4  25  570.14    7.00 
   1   3  22  385.06    4.60 
   1   3  37   31.70    1.60 
   3   2  28  136.99    2.30 
   4   1  39   15.20    1.50 
   5   0  41    0.20    1.30 
   7  -3  49    0.70    1.40 
   8  -3  17   87.29    1.20 
   9  -8  56   17.10    1.10 
   9  -6  51   -0.10    1.20 
   9  -4  19 1769.02   20.20 
   9  -4  40  190.08    4.10 
  10  -5  24    0.90    0.70 
  11  -7  39   11.60    1.30 
  -7   5  33    3.40    0.80 
  -6   2  55    1.20    1.10 
  -5   0  61    0.70    1.10 
  -5   3  52   10.30    1.40 
  -5   5  35    0.00    1.00 
  -4   4  46   52.09    2.00 
  -4   5  27   96.19    1.60 
  -4   5  30  164.58    2.40 
  -3   1  59   54.99    1.70 
  -3   3  51    0.70    1.30 
  -2   4  18  189.18    2.00 
  -2   4  42   19.10    1.40 
  -1   4  37   33.00    1.40 
   1   1  54   16.50    1.60 
   3  -3  63   -0.60    1.10 
   3   1  47   18.30    1.60 
   3   2  34   -0.40    1.10 
   5   0  17    0.80    0.70 
   6  -4  58   11.20    1.30 
   6  -2  50    7.00    1.50 
   6  -1  43   21.10    1.40 
   7  -5  57    1.00    1.10 
   8  -6  56    9.60    1.10 
   9  -5  47  335.57    6.40 
  10  -5  36   27.20    1.50 
  -6   5  37   80.39    1.60 
  -5   2  56   -0.80    1.10 
  -5   5  23   -1.20    0.70 
  -4   0  62    0.00    1.00 
  -4   5  33   71.19    1.30 
  -1   1  58   18.70    1.40 
  -1   2  54   14.40    1.50 
  -1   4  22  380.76    4.60 
   0   0  60   48.30    1.80 
   0   2  52   12.60    1.50 
   0   3  45   -0.60    1.20 
   1   3  40   14.10    1.40 
   2  -1  60    2.10    1.30 
   2   0  56    2.20    1.20 
   4   0  49    1.70    1.30 
   5  -2  55   35.80    1.80 
   9  -7  55    4.90    1.00 
  11  -8  46   10.00    1.20 
  -7   4  46   21.10    1.40 
  -7   5  36    1.10    0.80 
  -6   4  47  105.39    2.30 
  -6   5  22   11.30    0.70 
  -5   5  38   28.10    1.30 
  -4   5  24  461.65    5.40 
  -4   5  36   22.70    1.10 
   2  -3  65    0.40    1.00 
   2   1  52    4.10    1.40 
   2   2  15 2689.23   24.20 
   2   2  45    5.00    1.30 
   3  -1  58    5.40    1.40 
   3   0  54    0.60    1.50 
   3   2  22  164.58    2.30 
   4   1  18  465.85    5.40 
   4   1  42   45.70    1.90 
   5  -3  59    6.60    1.30 
   5  -1  51   10.60    1.50 
   5   0  44   89.19    2.30 
   7  -2  15  351.06    3.60 
   7  -2  45  108.69    2.80 
   9  -4  43  411.46    7.70 
  10  -7  50   14.90    1.30 
  10  -6  46   84.79    2.20 
  10  -5  21   48.00    1.00 
  10  -5  39   63.09    1.90 
  11  -7  42    0.60    1.20 
  -4   2  57   10.90    1.40 
  -4   3  53   12.70    1.40 
  -1   4  40   11.30    1.10 
   1   2  50   10.00    1.60 
   1   3  19   84.39    1.30 
   3   2  40    3.70    1.30 
   6  -1  46   -0.30    1.30 
   6   0  33   -0.70    1.00 
   7  -3  52    3.90    1.50 
   8  -2  28    2.20    1.00 
   8  -2  31   12.20    1.00 
  11  -9  50    0.50    1.00 
  11  -6  29    5.50    0.80 
  11  -6  32    2.30    1.00 
  -7   5  39   23.60    1.10 
  -6   5  40    7.60    1.10 
  -5   1  60    0.60    0.90 
  -4   5  39   14.40    1.20 
  -3   0  63   -0.80    0.90 
  -3   4  47   15.80    1.30 
  -2   1  60    4.50    1.20 
  -1   3  50    4.50    1.40 
   0  -1  64    8.30    1.00 
   1   3  43   50.59    1.90 
   3  -2  62    0.10    1.00 
   3   1  50    2.20    1.50 
   4  -1  56   24.80    1.70 
   6  -5  62   -1.20    0.80 
   6   0  27    0.80    1.00 
   6   0  36    1.90    1.20 
   7  -4  56   10.90    1.20 
   8  -2  25   51.99    1.20 
   9  -5  50   -1.50    1.20 
  10  -8  54    0.30    1.00 
  11  -6  26   59.39    1.20 
  -5   5  41   -3.20    1.00 
  -4   1  61    6.80    1.10 
  -4   4  49   -1.60    1.30 
  -3   2  58    6.70    1.30 
  -1   4  19   84.99    1.30 
  -1   4  43   47.50    1.70 
   0   4  26   27.40    1.10 
   2  -2  64    8.20    1.20 
   2   2  48    1.30    1.40 
   2   3  26  332.67    4.60 
   2   3  35    3.90    1.30 
   4  -2  60   -0.90    1.00 
   5  -4  63   15.00    1.20 
   5   0  47    1.70    1.40 
   5   1  28   56.29    1.50 
   5   1  31  115.19    2.20 
   6  -3  57    8.10    1.30 
   6  -2  53    1.50    1.30 
   6   0  24  323.07    4.30 
   7  -2  48   27.20    1.70 
   7  -1  38   11.80    1.30 
   9  -6  54    2.30    1.00 
   9  -4  16  147.19    1.60 
   9  -3  27  369.86    5.50 
   9  -3  33   11.00    1.40 
  10  -5  42   39.40    1.60 
  -6   3  54    6.90    1.20 
  -5   5  20  255.97    2.50 
  -4   5  21    5.60    0.70 
  -3   3  54   -0.60    1.10 
   0   1  59   -1.10    1.20 
   0   4  38   49.20    1.70 
   1   1  57   18.70    1.50 
   3   2  19  256.47    3.00 
   3   2  43   14.30    1.50 
   5   1  34    0.80    1.00 
   7  -5  60    1.70    0.90 
   9  -4  46   10.30    1.40 
   9  -3  36   11.00    1.50 
  11  -8  49   -1.00    1.00 
  11  -7  45    5.00    1.20 
  11  -6  38   -0.40    1.20 
  -6   4  50    5.90    1.40 
  -6   5  43   20.90    1.40 
  -5   3  55   36.70    1.60 
  -4   5  42   41.00    1.70 
  -2   0  64    6.90    1.00 
  -2   4  15 2637.14   22.00 
  -2   5  29  402.66    5.50 
  -1   2  57   21.00    1.50 
   0   2  55   -4.10    1.30 
   0   4  23    1.50    0.80 
   1   0  61    1.00    1.20 
   1   2  53    9.50    1.40 
   1   3  46   23.60    1.60 
   2   0  59   -2.40    1.00 
   2   3  23   47.70    1.30 
   5   0  14  576.44    5.80 
   5   1  25    7.40    1.10 
   6  -1  49    7.40    1.60 
   7  -1  41   -0.40    1.20 
   8  -6  59    2.70    1.00 
   8  -3  14  850.81    8.80 
   8  -2  22    1.10    0.80 
   9  -3  24  538.85    7.30 
  -7   4  49   -1.00    1.10 
  -7   5  42   35.20    1.30 
  -6   2  58   11.30    1.10 
  -5   2  59   10.60    1.10 
  -5   4  51    6.40    1.20 
  -5   5  44   86.29    1.90 
  -3   4  50   -3.40    1.20 
  -2   5  35    3.80    1.10 
   0   0  63    0.50    1.00 
   0   4  41    0.30    1.20 
   2  -1  63    4.80    1.20 
   3  -1  61   -0.80    1.10 
   3   0  57    0.00    1.20 
   4  -3  64    3.80    1.00 
   4   1  15  227.18    2.50 
   4   1  48    1.40    1.50 
   4   2  29   96.19    1.90 
   4   2  32   16.10    1.30 
   6  -1  13  201.78    2.10 
   6   0  42    3.60    1.30 
   9  -7  58    1.10    0.90 
   9  -3  39  309.77    5.60 
  10  -7  53   -0.10    0.90 
  10  -5  45   58.29    2.00 
  10  -4  29    3.50    1.10 
  -4   3  56   18.90    1.50 
  -2   2  59   -1.00    1.10 
  -2   5  26  328.47    4.20 
  -2   5  38   33.90    1.50 
  -1   3  53    9.20    1.50 
  -1   4  46   25.00    1.50 
   1   3  16    2.50    0.70 
   2   2  51   37.30    2.00 
   3   1  53   12.50    1.60 
   3   2  46   -0.20    1.40 
   5  -3  62   -0.20    1.10 
   5   0  50  105.19    2.80 
   5   1  22   11.00    1.00 
   7  -3  55    2.00    1.20 
   7  -1  20  533.55    6.50 
   9  -5  53    4.60    1.30 
  11  -6  41   30.00    1.60 
  -4   2  60   -1.80    1.10 
  -4   4  52   74.39    2.10 
  -4   5  45   27.30    1.70 
  -3   5  43    9.50    1.20 
   1  -1  65    0.70    0.90 
   1   4  30   -1.10    1.00 
   4  -1  59    4.50    1.20 
   4   2  26   26.60    1.10 
   4   2  38    9.90    1.40 
   6  -2  56   -1.50    1.20 
   7  -4  59    0.00    0.90 
   7  -2  51   14.10    1.50 
   7  -1  44   41.40    1.90 
   9  -4  49   69.99    1.90 
   9  -3  42   46.30    1.90 
  10  -4  26   66.09    1.40 
  10  -4  38    1.90    1.20 
  -6   5  46    2.60    1.20 
  -2   1  63    7.30    1.10 
  -2   5  23   47.30    1.30 
  -1   4  16    2.60    0.70 
   0   4  20  318.77    3.60 
   0   4  44   11.30    1.40 
   1   3  49    3.70    1.50 
   1   4  27    8.50    1.10 
   1   4  36   33.20    1.60 
   2   2  12  135.79    1.50 
   2   3  44   46.30    1.90 
   3  -2  65    1.60    1.00 
   5   1  43   20.30    1.60 
   6  -1  52   18.40    1.60 
   6   0  45    1.60    1.30 
   7  -2  12    0.80    0.50 
   9  -6  57    0.60    1.00 
   9  -3  21  380.06    4.80 
  -7   5  45  106.89    2.10 
  -4   5  18  454.15    4.40 
  -3   3  57   -1.40    1.10 
  -1   4  49    3.20    1.40 
  -1   5  30   -0.50    1.00 
  -1   5  33   85.49    1.80 
   0   2  58   33.10    1.70 
   1   2  56   18.20    1.50 
   2   1  58   10.50    1.40 
   3   2  16   66.69    1.20 
   3   3  30   19.70    1.30 
   3   3  33    9.10    1.30 
   4  -2  63    2.40    1.20 
   4   1  51   10.00    1.60 
   4   2  41   37.60    1.60 
   5  -1  57   13.10    1.40 
  10  -5  48   17.10    1.50 
  10  -4  41   49.80    1.90 
  11  -8  52   -2.10    0.90 
  11  -6  44   -2.70    1.20 
  -6   3  57    7.20    1.10 
  -6   4  53   -1.30    1.10 
  -3   2  61    0.60    1.00 
  -3   4  53    7.40    1.30 
  -3   5  46   -1.30    1.20 
  -1   5  27    9.80    1.10 
   0   1  62   51.79    1.60 
   2   0  62   -2.00    1.00 
   3   3  36    0.00    1.10 
   5  -2  61    3.60    1.10 
   5   0  53   -2.40    1.30 
   5   1  19   63.09    1.40 
   7  -1  47   27.70    1.80 
   9  -3  45   56.59    1.90 
  10  -4  23   65.49    1.20 
  11  -5  31   -0.60    0.90 
  11  -5  34   71.19    1.80 
  12  -7  37    0.50    0.80 
  -6   6  30   56.29    1.20 
  -6   6  33   -1.20    0.80 
  -6   6  36    4.70    1.00 
  -5   3  58    2.90    1.20 
  -5   4  54    6.20    1.30 
  -5   6  31  111.09    1.80 
  -5   6  34    1.00    1.00 
  -4   5  48   -0.80    1.30 
  -1   5  39  111.29    2.30 
   0   3  54   62.79    2.20 
   0   4  47    1.40    1.30 
   1   4  24   68.59    1.30 
   1   4  42   10.70    1.50 
   2   2  54    0.10    1.40 
   2   3  47   13.20    1.70 
   3   0  60   34.10    1.50 
   3   1  56   19.70    1.60 
   3   3  39   89.59    2.30 
   4   2  44    6.90    1.50 
   6   0  48  276.07    5.70 
   7  -3  58   -1.70    1.00 
   7  -2  54   68.29    2.00 
   7  -1  17  378.36    4.40 
   7   0  34   38.20    1.60 
  10  -7  56    2.30    1.00 
  11  -5  28    2.90    0.80 
  11  -5  37   53.79    1.80 
  -5   6  28   54.49    1.20 
  -5   6  37   74.79    1.70 
  -4   6  32   16.60    1.00 
  -4   6  35  106.99    1.90 
  -2   3  58    7.70    1.30 
   1   3  52   -0.60    1.30 
   3  -1  64   -1.40    1.10 
   4   0  58   14.90    1.40 
   6   1  35   -0.10    1.10 
   7   0  37    2.40    1.30 
   8  -1  30   16.60    1.10 
   9  -5  56   38.80    1.30 
   9  -4  52   45.00    1.60 
  10  -4  44   -0.50    1.30 
  11  -7  51   -0.10    1.00 
  -7   6  32   55.79    1.20 
  -7   6  35   -0.40    0.70 
  -6   5  49    9.50    1.40 
  -6   6  27    0.10    0.70 
  -6   6  39   -1.70    0.90 
  -4   3  59    3.50    1.10 
  -4   4  55    0.50    1.20 
  -4   6  29   95.79    1.60 
  -4   6  38   10.20    1.20 
  -2   2  62   -1.30    0.90 
  -2   5  20    5.40    0.80 
  -1   4  52   -0.30    1.50 
  -1   5  24   66.49    1.30 
  -1   5  42    7.60    1.30 
   0   4  17    1.70    0.90 
   2  -1  66    1.70    0.90 
   2   3  17    8.80    0.80 
   3   2  52   13.50    1.60 
   3   3  24    4.30    0.90 
   3   3  42   11.90    1.40 
   4  -1  62   -0.80    1.00 
   4   2  20   12.00    0.90 
   6  -2  59   -0.20    1.10 
   6   1  29    0.20    1.10 
   6   1  38   14.70    1.40 
   7   0  40   86.49    2.10 
   8  -1  27   34.10    1.10 
   9  -3  18 1133.19   13.90 
   9  -3  48    0.60    1.40 
   9  -2  29   64.49    1.60 
   9  -2  32    0.30    1.20 
  10  -5  51   61.99    1.90 
  11  -6  47    3.60    1.30 
  11  -5  40    0.90    1.40 
  -7   5  48   27.00    1.40 
  -7   6  29    1.90    0.70 
  -7   6  38   10.80    0.90 
  -5   5  50  107.59    2.50 
  -5   6  40    9.60    1.10 
  -3   5  49   38.40    1.70 
   0   4  50   43.80    1.80 
   0   5  31   -1.00    1.00 
   0   5  34   10.30    1.20 
   1   3  13  743.13    7.40 
   1   4  21  121.99    1.90 
   1   4  45    0.10    1.30 
   2   3  50   10.20    1.50 
   4   1  12   95.79    1.20 
   4   1  54    5.10    1.50 
   4   2  47  107.99    2.80 
   5   1  49    9.00    1.60 
   7  -1  50  158.18    3.70 
   9  -2  38   26.60    1.60 
  10  -6  55    6.70    1.20 
  10  -4  20  737.73    9.10 
  11  -5  25   67.09    1.20 
  -5   6  25    8.50    0.80 
  -4   6  26   27.10    1.10 
  -4   6  41   36.00    1.70 
  -3   3  60   37.80    1.60 
  -1   5  45    0.70    1.30 
   0   2  61   -1.30    1.10 
   0   5  37    1.80    1.20 
   1   2  59   56.19    1.90 
   2   1  61    1.10    1.10 
   2   4  28  472.25    7.00 
   3   3  45   24.80    1.90 
   5  -1  60    0.50    1.10 
   5   0  56    8.20    1.40 
   5   2  30    1.50    1.00 
   5   2  36    1.00    1.10 
   6  -3  63    6.80    1.00 
   6   0  51   -2.10    1.30 
   6   1  41    0.40    1.30 
   7   0  43   -1.40    1.20 
   8  -2  16  180.28    2.10 
   8  -1  24    5.50    0.90 
   9  -2  26   41.70    1.40 
  10  -4  47    1.40    1.40 
  11  -5  43    5.30    1.40 
  12  -7  43    0.30    0.80 
  -6   6  42    5.60    1.00 
  -4   5  51    3.70    1.40 
  -3   4  56   19.00    1.50 
   0   3  57    2.00    1.30 
   1   1  63    4.40    1.10 
   2   2  57   10.40    1.40 
   2   4  40   46.00    1.80 
   3   1  59    5.30    1.20 
   3   3  21  529.15    6.80 
   5   1  16   11.40    0.90 
   5   2  27   -1.50    1.00 
   6  -1  10 1201.38   11.50 
   9  -2  41   15.80    1.50 
  10  -3  31    3.40    1.20 
  10  -3  34   38.90    1.50 
  10  -3  37  306.77    5.50 
  -6   4  56   -1.60    1.00 
  -5   4  57   19.00    1.40 
  -3   2  64    2.00    1.00 
  -1   4  13  738.73    7.10 
   1   3  55   55.59    1.80 
   1   4  48   11.20    1.60 
   2   0  65    0.90    1.00 
   3   0  63   -0.60    1.10 
   3   2  13   57.19    1.00 
   4   2  50    6.30    1.50 
   4   3  34    0.30    1.20 
   5  -2  64   -1.70    0.90 
   6   1  23   13.30    1.00 
   6   1  44   43.40    1.90 
   7  -2  57    6.90    1.20 
  10  -3  28    2.90    1.00 
  11  -6  50   37.90    1.50 
  -6   5  52   17.90    1.40 
  -4   6  23   -1.40    0.80 
  -4   6  44    5.30    1.30 
  -3   5  52   15.80    1.50 
  -3   6  42   10.40    1.20 
  -2   6  31  115.49    2.10 
  -2   6  34   95.39    2.00 
  -2   6  37  205.68    3.60 
  -1   5  48    8.60    1.50 
   0   5  25    2.20    0.80 
   0   5  43   -0.20    1.30 
   2   3  53   18.70    1.70 
   2   4  43  153.48    3.30 
   3   3  48   23.00    1.80 
   4   0  61    0.90    1.10 
   4   2  17   33.50    1.00 
   4   3  31    2.40    1.10 
   4   3  37    7.10    1.30 
   5   1  52   20.10    1.40 
   5   2  24  241.28    3.40 
   7  -3  61   15.90    1.00 
   7   0  46  596.64   12.00 
   9  -3  51   43.80    1.70 
   9  -2  23   12.60    1.00 
   9  -2  44  108.19    2.70 
  10  -3  40   -0.80    1.20 
  11  -5  22   49.30    1.10 
  -6   6  45   -1.90    1.00 
  -5   3  61    4.30    1.10 
  -5   5  53   -0.80    1.20 
  -5   6  22   12.80    0.80 
  -5   6  46    0.10    1.10 
  -4   4  58   12.60    1.40 
  -2   4  57   11.30    1.40 
  -2   5  17    8.70    0.80 
   1   4  18   60.49    1.20 
   4   1  57   16.90    1.30 
   4   3  40   15.20    1.40 
   5   2  45  107.59    2.80 
   6  -2  62    2.00    0.90 
   6   0  54   34.80    1.80 
   7  -1  14  663.43    7.00 
   8  -1  21   10.80    0.90 
  10  -4  50   18.10    1.50 
  10  -3  25  504.65    7.20 
  11  -5  46   19.80    1.40 
  12  -6  39    1.10    0.90 
  -4   3  62   -2.10    1.00 
  -4   5  54    3.20    1.40 
  -3   6  45   19.50    1.50 
  -2   6  28  461.35    6.40 
   1   4  51   64.39    2.10 
   1   5  32   26.60    1.40 
   1   5  35   33.40    1.60 
   1   5  38    7.90    1.40 
   2   4  46   67.79    2.20 
   4  -1  65    1.60    1.00 
   4   3  43   32.80    1.80 
   6   1  47   24.50    1.60 
  10  -3  43   21.40    1.50 
  11  -4  33    7.00    1.10 
  11  -4  36    1.10    1.20 
  -4   6  47  110.99    2.60 
   0   4  14 1159.38   12.70 
   0   5  22  546.15    6.90 
   1   2  62   -2.10    1.00 
   2   2  60   -2.00    1.10 
   2   3  14    1.80    0.80 
   3   3  18  461.65    5.60 
   3   3  51    9.80    1.60 
   3   4  32   44.50    1.70 
   4   2  53   -2.30    1.40 
   4   3  25    2.80    1.10 
   5  -1  63    1.50    1.10 
   6   1  20  525.15    6.80 
   7   0  49   -3.40    1.50 
   9  -3  15  207.58    2.20 
   9  -2  47    3.90    1.40 
  10  -4  17    0.90    0.60 
  11  -4  30    2.70    0.90 
  11  -4  39  116.19    2.80 
  12  -6  42    0.80    0.90 
  -7   6  23   11.30    0.60 
  -3   4  59    3.50    1.10 
  -1   5  51   66.49    2.10 
  -1   6  35   34.50    1.40 
  -1   6  38    7.20    1.20 
   0   3  60    6.80    1.10 
   1   3  58    5.60    1.40 
   3   1  62    3.20    1.20 
   3   4  29   29.70    1.50 
   5   1  55    4.40    1.40 
   5   2  21    5.00    1.00 
   5   2  48   26.30    1.90 
   7  -2  60   -0.10    0.90 
   7  -1  56   21.80    1.50 
   7   0  19   -0.30    0.70 
   7   1  33    4.80    1.30 
   9  -4  58   10.50    1.20 
  10  -3  46   71.99    2.20 
  -6   6  21    1.60    0.60 
  -5   6  49    5.80    1.40 
  -3   3  63    2.50    1.00 
  -3   6  48   25.40    1.60 
   1   5  26   30.70    1.30 
   2   3  56    0.50    1.30 
   2   4  49    0.40    1.40 
   3   2  58    0.70    1.20 
   4   3  46   24.50    1.90 
   6   1  50  153.88    3.60 
   7   1  39   29.60    1.60 
   9  -2  20  147.39    2.10 
   9  -1  34   23.70    1.70 
   9  -1  37   24.20    1.60 
  11  -4  27    1.10    0.80 
  11  -4  42   -2.50    1.30 
  -7   6  47   21.70    1.40 
  -6   5  55    2.60    1.20 
  -4   6  20   11.50    0.80 
  -1   6  41   73.69    1.90 
   1   4  54   -1.60    1.30 
   3   4  26   81.89    1.80 
   6  -1  61    5.90    1.10 
   6   0  57    0.80    1.20 
   6   2  31   14.40    1.30 
   6   2  37   10.40    1.20 
   7   1  42   -1.70    1.20 
   8  -2  13   89.99    1.10 
   9  -1  31   15.00    1.40 
   9  -1  40  133.69    3.10 
  10  -3  22  125.39    1.80 
  -6   7  35    1.20    1.00 
  -5   4  60   -0.20    1.00 
  -5   5  56    8.30    1.30 
  -5   7  33    4.00    1.00 
  -4   6  50    9.10    1.40 
  -2   4  60   -2.30    1.00 
  -1   6  26   32.40    1.30 
  -1   6  44  211.48    4.20 
   1   3  10  912.71    8.90 
   2   4  19 1169.18   15.40 
   3   3  54    6.30    1.50 
   4   0  64   16.40    1.20 
   4   2  56    0.70    1.30 
   5   1  13  206.78    2.30 
   6   2  28    0.90    1.10 
   7   0  52   25.00    1.60 
   8  -1  18 1484.65   18.80 
   9  -1  28    8.10    1.10 
  11  -4  45    0.20    1.20 
  -6   7  32   57.89    1.30 
  -6   7  38   12.50    1.10 
  -5   6  19   62.29    1.00 
  -5   7  30   -0.60    0.80 
  -5   7  39   20.90    1.30 
  -4   4  61   -0.10    0.90 
  -4   5  57   16.90    1.40 
  -4   7  31    4.60    0.90 
  -4   7  34    0.30    0.80 
  -4   7  37    5.40    1.20 
  -2   3  64   -0.50    0.80 
  -2   6  22   43.20    1.20 
   1   4  15  276.57    3.10 
   1   5  23    1.90    1.00 
   1   5  47   35.10    1.80 
   2   4  52   14.20    1.60 
   2   5  33    2.30    1.30 
   2   5  36   48.70    1.90 
   4   1   9 2638.94   21.90 
   4   3  49   -4.60    1.20 
   5   0  62    1.30    1.20 
   5   3  32    3.40    1.20 
   5   3  38  109.09    2.70 
   6   0  12   53.29    1.00 
   6   1  53    6.40    1.40 
   6   2  43   37.70    1.80 
   7   1  45    1.70    1.50 
   8   0  26  317.27    4.60 
   9  -1  43   58.79    2.00 
  10  -3  49   16.40    1.30 
  10  -2  36   53.79    1.70 
  10  -2  39   12.20    1.50 
  11  -4  24   69.29    1.30 
  12  -5  35    1.50    0.80 
  -6   6  51   -1.70    1.20 
  -6   7  41    1.40    1.10 
  -5   6  52   17.10    1.50 
  -5   7  42   35.30    1.50 
  -4   7  40   12.70    1.40 
  -3   6  51    6.70    1.40 
  -2   5  56   -1.30    1.20 
   0   5  52    0.40    1.40 
   0   6  33    0.30    1.10 
   1   3  61    4.80    1.10 
   2   2  63    3.90    1.10 
   2   5  39   67.39    1.90 
   3   4  23   79.99    1.60 
   3   4  47   70.19    2.30 
   5   1  58   12.00    1.30 
   5   2  18  297.07    3.70 
   5   3  29    1.80    1.20 
   9  -3  57    9.20    1.20 
  11  -5  52   28.60    1.30 
  12  -5  38    1.20    0.90 
  -7   7  34   36.00    1.00 
  -7   7  37   -0.80    0.80 
  -6   7  29   -0.30    0.70 
  -4   7  28   71.59    1.40 
  -3   4  62    0.40    1.00 
  -3   7  38    4.40    1.10 
  -2   5  14    5.30    0.70 
  -1   6  47   34.40    1.80 
   0   4  59   -0.20    1.10 
   0   6  30  628.74    9.70 
   2   3  59    7.50    1.30 
   2   5  42    0.20    1.40 
   3   2  10 1203.58   12.20 
   3   2  61    4.60    1.30 
   3   3  15   97.19    1.40 
   6   2  25   53.09    1.50 
   6   2  46   37.30    1.90 
   7  -1  59    4.40    1.00 
   9  -2  53   -2.10    1.20 
   9  -1  25   15.20    1.20 
   9  -1  46    1.70    1.40 
  10  -2  42   -0.10    1.20 
  -7   7  31    1.60    0.80 
  -5   7  27    1.50    0.80 
  -4   7  43   29.60    1.70 
  -3   5  58   -0.30    1.10 
  -3   7  41   30.00    1.40 
   1   4  57    5.80    1.40 
   1   5  50    2.20    1.40 
   2   5  27   -1.70    1.10 
   3   1  65    3.70    1.00 
   4   3  19  873.71   11.70 
   4   3  52    9.60    1.60 
   4   4  36   53.59    1.80 
   4   4  39   59.59    2.00 
   5   2  54   67.59    2.10 
   5   3  26    1.90    1.10 
   7   0  16  781.12    9.60 
   7   0  55    0.50    1.10 
   7   1  48  546.75   11.40 
  10  -2  27   80.59    1.70 
  11  -4  48    0.60    1.10 
  11  -3  35  296.37    5.40 
  -6   7  44   43.00    1.50 
  -5   7  45  111.39    2.40 
  -1   3  65    0.70    0.90 
  -1   5  15  277.97    3.00 
   0   6  27    0.30    0.90 
   0   6  45    2.20    1.40 
   2   4  55    1.40    1.30 
   3   3  57    5.40    1.30 
   3   4  50  134.59    3.40 
   4   1  63    0.70    1.00 
   4   2  59    0.40    1.10 
   4   4  42  102.59    2.70 
   6   0  60    9.30    1.10 
   9  -2  17  344.07    4.10 
  10  -3  19   56.09    1.10 
  10  -3  52   -2.10    1.00 
  10  -2  45   48.50    1.90 
  11  -3  32   33.30    1.30 
  11  -3  38  243.58    4.50 
  12  -5  44    9.10    1.20 
  -7   7  43   -0.60    1.00 
  -6   7  26  250.37    2.90 
  -4   7  46   25.60    1.70 
  -3   6  54    7.10    1.50 
  -3   7  44    5.60    1.40 
  -2   6  19 1185.78   15.10 
  -1   6  50    2.60    1.40 
   0   5  55    1.10    1.30 
   1   5  20  784.02   10.30 
   2   3  11   34.00    0.90 
   6   1  56   23.30    1.50 
   6   2  22    4.20    1.00 
   6   2  49  171.78    4.00 
   9  -1  49    7.80    1.50 
  11  -3  41   30.50    1.60 
  -7   7  28   10.40    0.80 
  -6   6  54   34.50    1.50 
  -4   6  17   32.10    0.80 
  -4   7  25    1.20    0.80 
  -2   4  63    3.10    0.90 
  -2   5  59    9.00    1.20 
   0   4  11   -0.90    0.70 
   1   5  53   -2.40    1.30 
   1   6  37    7.20    1.40 
   1   6  40   13.50    1.60 
   2   4  16  573.54    6.70 
   2   5  24  546.95    8.00 
   2   5  48   12.50    1.60 
   3   4  20    5.60    1.00 
   4   4  27    3.20    1.20 
   7   1  51   28.00    1.70 
   8  -1  15    0.20    0.80 
   9  -1  22   21.80    1.10 
  10  -2  24   -0.10    1.00 
  11  -4  21   90.39    1.40 
  -6   7  47   27.80    1.50 
  -5   6  55    6.60    1.20 
  -5   7  24  239.88    2.90 
  -5   7  48   26.90    1.60 
  -4   5  60    0.20    1.00 
   0   5  16  299.67    3.40 
   0   6  24    4.10    0.90 
   0   6  48   86.99    2.30 
   1   6  31   16.70    1.40 
   3   4  53    1.90    1.40 
   3   5  34   44.80    1.80 
   4   3  55    2.30    1.30 
   7   2  35   36.60    1.60 
   7   2  38   24.60    1.50 
   9  -2  56   15.60    1.10 
   9   0  36    9.90    1.50 
  10  -2  48    2.90    1.20 
  11  -3  44   31.40    1.60 
  -4   6  56    0.40    1.30 
  -4   7  49    2.40    1.40 
  -2   7  27    0.30    1.00 
  -1   6  20  805.22   10.40 
  -1   7  37    8.00    1.30 
   1   3  64   -0.60    0.90 
   1   4  60   -1.40    1.00 
   1   6  28   53.29    1.70 
   1   6  43   35.30    1.70 
   2   3  62   -0.40    1.00 
   3   5  31   14.30    1.30 
   4   4  48   48.50    2.20 
   5   2  15  357.26    4.40 
   5   2  57    6.60    1.30 
   5   3  50   32.20    1.60 
   6   2  52   95.89    2.50 
   6   3  36    9.40    1.50 
   7   0  58    4.60    1.00 
   7   2  32    3.60    1.30 
   7   2  41   14.20    1.50 
   8   0  20  143.09    2.10 
   9   0  33   -3.50    1.20 
   9   0  39    2.40    1.20 
  10  -3  55    9.50    1.10 
  -3   5  61    4.40    1.00 
  -2   6  55    2.60    1.20 
  -1   7  31   17.80    1.30 
  -1   7  40   16.00    1.40 
   1   4  12  258.07    2.80 
   2   4  58   10.80    1.40 
   2   5  51   42.90    2.00 
   3   2  64   -2.50    0.90 
   3   3  60   -0.10    1.10 
   4   2  11 1185.98   13.20 
   4   3  16    2.60    0.90 
   4   4  24   93.39    1.90 
   6   3  33    8.90    1.30 
   7   2  29   60.69    1.80 
   7   2  44  102.69    2.80 
   9   0  30   22.80    1.70 
   9   0  42   17.80    1.40 
  10  -1  35   27.20    1.70 
  11  -3  47   25.40    1.40 
  -1   4  64    1.50    0.90 
  -1   7  43   36.00    1.80 
   0   5  58    1.20    1.10 
   2   5  21    0.50    1.00 
   4   2  62   -0.80    0.90 
   6   1  59    6.20    1.10 
   6   3  30   38.60    1.60 
   7   1  54   27.70    1.60 
  10  -1  38   22.00    1.60 
   1   5  17  648.64    7.80 
   7 -10 -28    0.10    0.90 
  10 -13 -28   88.89    2.10 
  13  -8 -18   59.89    1.60 
  14 -17 -23    0.40    1.10 
  15 -14 -22   49.40    1.90 
  15  -8 -10    8.80    1.10 
  16 -15 -20   99.69    2.60 
  16 -12 -17    4.70    1.50 
  16 -11 -15    9.00    1.40 
  16  -8  -3   22.30    1.40 
  17 -19 -15   51.29    1.50 
  17 -17 -17    0.70    1.10 
  18 -10   7   -0.90    1.00 
  19 -15  -8    0.70    1.10 
  19 -14  -6    2.40    1.10 
  19 -12   4   19.00    1.40 
  20 -14  10   15.90    1.10 
   6 -12 -27   -0.80    0.70 
   6  -9 -27  379.26    5.30 
   8 -12 -28   60.19    1.60 
   8  -5 -20  843.12   11.40 
   9  -8 -25   12.60    1.00 
   9  -6 -21  377.66    5.30 
  10  -8 -24    0.30    0.80 
  10  -7 -22  126.89    2.10 
  11 -13 -27    2.20    1.30 
  12 -11 -25   85.89    2.00 
  12  -4  -2  123.69    1.90 
  13 -20 -18    6.80    1.00 
  13 -13 -25    0.30    1.10 
  13 -10 -22   49.40    1.60 
  14  -8 -14   65.19    1.70 
  14  -6  -4   53.59    1.40 
  17 -18 -16    2.10    1.00 
  18 -20 -10    8.10    0.80 
  18 -17 -13   -1.20    1.00 
  18 -10  10    2.20    1.00 
  18 -10  13    0.70    0.90 
  19 -20  -6   32.70    1.20 
  19 -17  -9   10.60    1.10 
  20 -20   1   -0.80    0.90 
  20 -17  -2    5.30    0.90 
  20 -15   2   -0.90    0.90 
   8  -7 -24    6.00    0.80 
   8  -6 -22    2.60    0.80 
   9  -7 -23   12.30    0.90 
  10 -17 -24    4.30    1.00 
  10 -14 -27    5.90    1.30 
  11 -11 -26   74.29    1.80 
  12  -7 -17   34.80    1.40 
  14 -14 -23    2.30    1.30 
  14 -12 -22   26.20    1.70 
  16 -16 -19   -1.50    1.20 
  17 -21 -10    1.20    0.70 
  17 -15 -16   38.70    1.70 
  17  -9   2    5.10    1.20 
  18 -19 -11    7.10    1.00 
  18 -15 -12    2.50    1.30 
  18 -12  -6    1.60    1.10 
  18 -11  -1  103.39    2.40 
  19 -19  -7   -1.80    0.80 
  19 -18  -8   -0.70    0.90 
  19 -12   7    0.70    1.00 
  19 -12  16    4.40    0.80 
  20 -19   0   17.80    1.20 
  20 -18  -1   -0.70    0.80 
  20 -16   0    2.90    0.90 
   8 -10 -27   83.09    1.80 
  10 -16 -25    3.30    1.20 
  10 -15 -26   14.40    1.10 
  11 -18 -22    5.10    1.10 
  12 -19 -20    0.40    0.90 
  12 -10 -23   64.49    1.80 
  14 -20 -17    7.70    0.90 
  14 -11 -20    7.40    1.50 
  14  -9 -16   25.50    1.40 
  15 -20 -16    9.00    1.00 
  15 -15 -21    1.30    1.30 
  15 -13 -20   23.10    1.70 
  15  -9 -12   73.69    1.80 
  15  -7  -2    4.00    1.10 
  16 -19 -16    0.20    1.00 
  16 -14 -18   15.00    1.50 
  18 -18 -12    4.10    1.00 
  18 -14 -10    5.70    1.30 
  18 -13  -8    2.50    1.20 
  19 -21  -2    4.40    1.10 
  19 -16  -7   20.50    1.30 
  19 -12  10    0.00    1.00 
  19 -12  13   -0.40    0.90 
  20 -15   5   20.00    1.20 
   7 -11 -27    2.50    1.00 
   8 -13 -27    7.20    1.10 
   9 -12 -27   17.10    1.30 
  10  -5 -15  562.34    7.60 
  11 -14 -26   54.39    1.90 
  11  -6 -16  222.38    3.20 
  12  -9 -21   10.10    1.20 
  12  -8 -19   50.49    1.50 
  13 -14 -24    2.40    1.20 
  13 -12 -23    0.40    1.20 
  13  -7 -13  124.09    2.30 
  14 -10 -18   -1.00    1.20 
  16 -18 -17   43.40    1.50 
  16 -17 -18    3.70    1.20 
  16 -10 -10   99.09    2.30 
  17 -14 -14   14.70    1.50 
  17 -11  -8  132.39    2.70 
  17 -10  -3    0.90    1.20 
  17  -9   5   25.60    1.20 
  18 -21  -6    0.50    0.70 
  19 -15  -5    8.70    1.20 
  19 -14  -3   11.20    1.20 
  20 -20   4   20.50    1.00 
  20 -17   1   10.40    0.90 
   7  -9 -26   42.60    1.30 
   8 -15 -25   -0.70    0.90 
   8 -14 -26   27.60    1.20 
  11 -10 -24    0.20    1.10 
  11  -4  -6   65.49    1.10 
  12  -6 -12   10.80    1.00 
  12  -5  -7   35.70    1.10 
  12  -4   1  156.68    2.10 
  13 -21 -14    0.60    0.70 
  14 -15 -22   50.39    1.80 
  14  -6  -1   -0.40    0.80 
  15 -16 -20   97.19    2.30 
  15 -12 -18    7.30    1.50 
  15 -10 -14   38.20    1.60 
  16 -13 -16    5.80    1.50 
  17 -20 -11    2.20    0.90 
  17 -16 -15    3.70    1.30 
  17 -13 -12    7.00    1.40 
  18 -16 -11   21.80    1.50 
  18 -11   2   -1.80    1.10 
  19 -20  -3    7.80    1.00 
  19 -17  -6    3.80    1.00 
  20 -19   3   -0.20    1.00 
  20 -18   2    1.70    0.90 
  20 -15   8    1.90    0.80 
  20 -15  11    0.00    0.70 
   6  -8 -25   53.19    1.10 
  10 -12 -26   63.89    2.00 
  10 -10 -25   -0.30    1.00 
  11 -17 -23    1.60    1.00 
  11 -16 -24   92.59    2.10 
  11 -15 -25    0.20    1.10 
  11  -7 -18    9.60    1.00 
  11  -5 -11    2.10    0.70 
  12 -12 -24    6.20    1.30 
  13 -19 -19    7.50    1.00 
  13  -5   0  226.08    3.20 
  14 -21 -13    7.90    0.80 
  14 -13 -21   36.00    1.80 
  15 -21 -12    3.50    0.80 
  15 -17 -19   65.79    1.90 
  15 -11 -16    3.10    1.30 
  16 -22  -7    0.80    0.60 
  16 -12 -14    8.30    1.50 
  16 -11 -12   35.30    1.70 
  16  -8   3   17.00    1.20 
  17  -9   8    5.40    1.20 
  19 -21   1   29.50    1.30 
  19 -18  -5    1.00    1.00 
  20 -20   7   -0.30    0.70 
  20 -16   6    4.00    0.90 
   6 -10 -26   64.19    1.30 
  10  -6 -17    1.00    1.00 
  11  -9 -22   86.99    1.90 
  11  -8 -20    8.30    1.10 
  12 -18 -21    3.30    1.10 
  12 -15 -24   37.60    1.60 
  13 -11 -21   33.60    1.60 
  13  -8 -15   15.20    1.00 
  14 -22  -9    0.60    0.70 
  14 -16 -21   30.80    1.50 
  14  -8 -11   50.69    1.50 
  15 -22  -8    3.60    0.60 
  15 -14 -19   -0.10    1.30 
  16 -15 -17   18.70    1.60 
  17 -19 -12    5.80    1.00 
  17 -18 -13   -0.40    1.00 
  17 -17 -14   10.00    1.30 
  17  -9  11   36.90    1.40 
  17  -9  14   16.40    0.90 
  18 -20  -7   11.20    0.90 
  18 -17 -10    4.00    1.20 
  18 -15  -9   -0.20    1.20 
  19 -19  -4   23.50    1.10 
  19 -16  -4    5.60    1.10 
  20 -20  10   58.99    1.20 
  20 -16  18    1.60    0.70 
   7 -12 -26    0.90    0.80 
   8 -11 -26   11.50    1.10 
   8  -9 -25   14.30    1.00 
   9 -17 -22    7.40    1.00 
   9 -13 -26   32.30    1.50 
   9  -5 -16  145.09    2.00 
  10  -9 -23   84.39    1.80 
  12 -17 -22    8.20    1.30 
  12 -16 -23    0.10    1.20 
  13 -18 -20    3.90    1.20 
  13  -9 -17   26.50    1.30 
  14 -18 -19   22.40    1.30 
  17 -21  -7    2.20    0.80 
  17 -15 -13    1.70    1.40 
  17 -10   0   -0.20    1.20 
  18 -22   1   21.10    1.00 
  18 -19  -8    0.40    0.90 
  18 -18  -9   -1.40    1.00 
  18 -14  -7   22.50    1.50 
  18 -13  -5    7.40    1.20 
  18 -11   5   12.10    1.20 
  19 -15  -2   33.80    1.40 
  20 -19   6   10.70    1.00 
  20 -18   5    1.90    0.80 
  20 -17  19    5.50    0.70 
  20 -16   9    9.00    1.00 
  20 -16  15    5.80    0.90 
   7  -8 -24    6.30    0.80 
   9  -9 -24   30.60    1.10 
  10  -7 -19   58.59    1.40 
  12 -20 -16    5.40    0.90 
  12 -11 -22    2.20    1.20 
  12  -7 -14   85.29    1.70 
  12  -4   4    8.90    0.80 
  13 -17 -21   12.50    1.40 
  13 -13 -22   13.70    1.30 
  14 -12 -19   46.20    1.80 
  14  -6   2    3.40    1.00 
  15  -9  -9    2.00    1.20 
  15  -8  -4   29.00    1.50 
  16 -16 -16   29.40    1.60 
  16 -10  -7   44.00    1.60 
  16  -8   6   13.10    1.10 
  17 -22  -3    9.00    0.70 
  18 -21  -3   20.70    1.00 
  18 -12   0    2.70    1.20 
  18 -11   8   26.10    1.30 
  19 -20   0   16.50    1.10 
  19 -17  -3    6.60    1.20 
  19 -13   8    2.60    1.20 
  19 -13  17   -0.50    0.80 
  20 -16  12    5.30    0.90 
   9 -16 -23    5.60    1.10 
   9 -14 -25    0.70    1.00 
   9  -6 -18 1134.69   16.50 
  10 -18 -20    7.10    1.10 
  10 -13 -25   23.80    1.40 
  10  -8 -21    5.40    0.90 
  11 -19 -18   -1.50    0.90 
  12 -13 -23    2.20    1.20 
  13  -7 -10   61.39    1.50 
  13  -6  -5   13.30    1.00 
  13  -5   3   50.39    1.20 
  14 -14 -20    6.90    1.40 
  14  -9 -13    8.60    1.00 
  15 -15 -18  131.29    3.00 
  15 -13 -17    3.20    1.50 
  15  -7   4   30.20    1.30 
  16 -14 -15   14.00    1.60 
  16  -9  -2    2.50    1.30 
  17 -14 -11   18.10    1.60 
  17 -12  -7   47.10    1.80 
  18 -16  -8    7.50    1.30 
  19 -21   4   -0.40    0.90 
  19 -14   3    4.30    1.10 
  19 -13  11    2.60    1.00 
  19 -13  14   10.60    1.10 
  20 -19  15    1.90    0.90 
  20 -18  17   -0.80    0.80 
  20 -17  10    0.50    0.80 
  20 -17  16    4.60    0.80 
   7 -13 -25    3.30    0.80 
   9 -15 -24    2.40    1.10 
   9  -8 -22   19.30    1.00 
   9  -7 -20  144.49    2.20 
  11 -11 -23    0.40    1.10 
  11  -6 -13    3.70    0.80 
  12  -5  -4   28.20    1.00 
  13 -20 -15    3.10    0.90 
  14 -20 -14   13.10    1.10 
  14 -11 -17  120.89    2.60 
  14 -10 -15   -1.90    1.10 
  15 -10 -11    1.00    1.10 
  16 -19 -13    6.60    1.10 
  16 -18 -14    2.30    1.10 
  16 -17 -15    2.50    1.20 
  16 -13 -13    2.80    1.40 
  16 -11  -9  108.59    2.40 
  16  -8   9   24.10    1.10 
  16  -8  12   57.99    1.50 
  17 -20  -8   -0.90    0.90 
  17 -16 -12   -0.10    1.20 
  17 -13  -9    6.60    1.30 
  17 -10   3   17.60    1.40 
  18 -11  11   20.80    1.10 
  18 -11  14    3.70    1.10 
  19 -19  -1    0.00    0.80 
  19 -18  -2    1.40    0.90 
  19 -16  -1    9.20    1.10 
  19 -15   1   29.80    1.50 
  20 -17  13    0.30    0.80 
   7 -14 -24   44.60    1.30 
   7 -10 -25  505.45    7.20 
   8  -7 -21   10.80    0.80 
  12 -10 -20   10.30    1.10 
  12  -6  -9   91.19    1.60 
  13 -14 -21   35.60    1.60 
  13 -12 -20   57.09    1.80 
  14  -6   5   73.79    1.50 
  15 -12 -15    2.00    1.40 
  15  -7   7   19.30    1.10 
  16 -12 -11    0.00    1.30 
  18 -22   4    5.20    0.90 
  18 -20  -4   -0.80    0.80 
  18 -17  -7    1.80    1.20 
  18 -15  -6   12.60    1.40 
  18 -13  -2   30.70    1.40 
  19 -21   7   17.70    1.10 
  19 -14   6    0.80    1.30 
   8 -12 -25   58.39    1.40 
  10 -17 -21    8.10    1.00 
  10 -14 -24   92.89    2.10 
  12 -19 -17   40.00    1.40 
  13  -5   6   29.50    1.00 
  14 -15 -19    1.00    1.30 
  14  -8  -8   31.30    1.30 
  15 -16 -17   17.60    1.50 
  16  -9   1    8.70    1.30 
  17 -19  -9   10.50    1.10 
  17 -18 -10    2.50    1.10 
  17 -17 -11   -2.40    1.20 
  18 -21   0    7.20    1.00 
  18 -19  -5    1.40    0.90 
  18 -18  -6    8.90    1.10 
  18 -14  -4   29.90    1.50 
  19 -20   3    1.20    1.00 
   5 -10 -24    1.00    0.70 
   8 -10 -24   -1.20    0.90 
  10 -16 -22    0.50    1.00 
  10 -15 -23   -0.50    1.20 
  11 -18 -19   47.40    1.40 
  11 -14 -23    1.00    1.20 
  11  -7 -15   53.99    1.30 
  13 -22  -7    2.80    0.70 
  13 -21 -11    4.00    0.80 
  14 -19 -15   34.50    1.50 
  14 -13 -18    1.60    1.30 
  14  -6   8   27.80    1.10 
  15 -22  -5   -0.50    0.60 
  15 -21  -9    1.20    0.70 
  15 -18 -15   15.10    1.20 
  15 -17 -16   36.40    1.60 
  15 -14 -16    1.10    1.30 
  15  -9  -6   46.20    1.50 
  15  -8  -1   81.69    1.90 
  15  -7  10    9.60    0.90 
  17 -22   0    1.80    0.70 
  17 -21  -4    2.00    0.80 
  17 -15 -10   28.40    1.70 
  19 -21  10    0.40    0.90 
  19 -19   2    2.30    0.90 
  19 -18   1    2.30    0.90 
  19 -16   2   23.50    1.40 
  19 -14   9    0.80    1.10 
   6 -12 -24   33.40    1.10 
   9 -12 -24    0.90    1.20 
  10 -10 -22  151.68    2.70 
  11  -9 -19   74.09    1.70 
  11  -8 -17   17.70    1.10 
  12 -12 -21    1.60    1.10 
  13 -19 -16    1.40    1.00 
  13 -15 -20   22.90    1.30 
  13 -11 -18   60.59    1.70 
  13  -9 -14    7.50    1.10 
  13  -6  -2   45.50    1.30 
  13  -5   9    9.10    0.80 
  14 -22  -6    3.50    0.70 
  14 -16 -18   13.30    1.30 
  15  -7  13   27.70    1.10 
  17 -14  -8    2.80    1.30 
  17 -12  -4  345.67    6.30 
  18 -16  -5    1.30    1.20 
  18 -12   6   10.20    1.20 
  19 -14  12    3.50    1.00 
  19 -14  18   20.90    1.20 
   8 -13 -24    5.40    1.10 
  10  -6 -14   10.90    0.80 
  11 -17 -20   21.30    1.20 
  11 -15 -22   97.69    2.30 
  11 -12 -22    6.20    1.20 
  12 -18 -18   40.70    1.60 
  12  -7 -11  148.29    2.50 
  12  -5  -1  287.67    3.70 
  13 -10 -16   99.49    2.10 
  13  -7  -7    2.00    0.90 
  14 -17 -17   35.00    1.50 
  14 -12 -16    3.60    1.40 
  14  -9 -10   52.39    1.60 
  14  -6  11   49.50    1.10 
  16 -16 -13   -1.30    1.30 
  16 -14 -12    2.20    1.50 
  16 -11  -6   19.20    1.30 
  17 -11   1   49.70    1.60 
  17 -10   9   97.79    2.00 
  18 -20  -1    1.30    0.80 
  18 -15  -3   -2.40    1.20 
  19 -20   6   11.80    1.10 
  19 -14  15   20.00    1.20 
   6 -13 -23   18.00    0.90 
   7  -9 -23   11.00    0.90 
   8 -16 -21    1.00    0.90 
  10 -19 -16    2.90    0.90 
  11 -21 -10    5.20    0.80 
  11 -16 -21    4.00    1.10 
  12 -17 -19   14.70    1.40 
  12 -16 -20   51.69    1.80 
  13 -18 -17    1.40    1.20 
  13 -13 -19   -2.00    1.10 
  14 -11 -14   19.10    1.40 
  14 -10 -12   10.40    1.30 
  14  -7   0   12.90    1.10 
  15 -15 -15    1.90    1.30 
  15 -13 -14   10.40    1.50 
  15 -10  -8   40.40    1.50 
  16 -19 -10   52.19    1.50 
  16 -17 -12   -0.10    1.20 
  16  -9   4  273.07    4.50 
  17 -20  -5    1.30    0.90 
  17 -10  12    0.40    1.10 
  17 -10  18   25.30    1.10 
  18 -21   3   13.40    1.10 
  18 -17  -4   21.20    1.40 
  18 -14  -1   96.69    2.20 
  19 -19   5    0.40    0.90 
  19 -17   3   44.00    1.40 
  19 -16   5   12.30    1.30 
  19 -15   7    5.00    1.00 
  19 -15  22   -0.90    0.70 
   8 -15 -22   19.40    1.20 
   8 -14 -23   18.80    1.20 
  10  -9 -20    0.70    0.80 
  10  -7 -16   37.70    1.20 
  11  -6 -10  143.99    2.10 
  12 -20 -13    1.80    1.00 
  12 -11 -19    9.10    1.20 
  14 -14 -17    0.60    1.30 
  15 -12 -12   67.09    2.00 
  15 -11 -10    7.40    1.40 
  15  -8   2    6.30    1.00 
  16 -22  -1    2.80    0.60 
  16 -21  -5    0.90    0.70 
  16 -18 -11   21.30    1.40 
  16 -12  -8  256.57    4.50 
  17 -22   3    0.60    0.80 
  17 -17  -8   19.30    1.40 
  17 -10  15   -0.10    0.90 
  18 -19  -2    2.10    0.90 
  18 -18  -3    0.90    1.10 
  18 -13   4   62.99    1.90 
  18 -12  18   21.00    1.20 
  19 -20   9   -1.70    0.90 
  19 -18   4   11.50    1.00 
  19 -15  10    2.30    1.20 
   5 -11 -23  350.56    4.60 
   9 -13 -23   10.40    1.10 
   9  -9 -21    0.50    0.80 
   9  -6 -15  212.68    2.90 
  10  -8 -18   41.20    1.10 
  11  -5  -5   17.80    0.80 
  12 -13 -20   53.49    1.70 
  12  -8 -13  341.37    5.30 
  13 -20 -12   41.20    1.40 
  14 -20 -11   46.60    1.60 
  16 -15 -11   33.30    1.80 
  16  -9   7    2.40    1.10 
  17 -21  -1    0.30    0.70 
  17 -19  -6    4.50    1.00 
  17 -18  -7    3.40    1.20 
  17 -15  -7   84.29    2.20 
  17 -11   4   12.40    1.40 
  18 -16  -2   -0.60    1.10 
  18 -12  15   14.20    1.10 
  19 -20  12    8.90    1.00 
  19 -17   6   13.10    1.20 
  19 -15  19   26.90    1.20 
   6 -10 -23   62.69    1.30 
   8 -11 -23    2.60    0.90 
   9 -17 -19   19.50    1.20 
  10 -13 -22   45.90    1.70 
  11 -11 -20   13.80    1.20 
  12 -10 -17    1.80    1.00 
  12  -9 -15   19.60    1.10 
  13 -12 -17    7.30    1.30 
  15 -19 -11  105.59    2.20 
  15 -16 -14    9.40    1.40 
  17 -14  -5   90.59    2.30 
  17 -13  -3   93.69    2.30 
  18 -21   6    2.40    1.00 
  18 -20   2    1.70    0.80 
  18 -15   0    3.40    1.20 
  18 -14   2    7.50    1.20 
  19 -20  15    2.00    0.80 
  19 -19   8    5.70    0.90 
  19 -18   7   41.70    1.30 
  19 -17  24    2.80    0.70 
  19 -15  13   23.00    1.10 
  19 -15  16   34.60    1.20 
   7 -12 -23   17.10    1.10 
   8  -8 -20  139.19    2.00 
   9 -14 -22    5.30    1.10 
   9 -11 -22   88.69    1.80 
   9  -8 -19   99.59    1.60 
   9  -7 -17  341.27    4.70 
  10 -18 -17   14.90    1.20 
  10 -11 -21   57.19    1.50 
  11 -19 -15    3.00    1.10 
  12 -21  -9   11.10    1.00 
  12  -5   2   10.60    0.80 
  13 -14 -18    2.20    1.20 
  14 -15 -16    0.60    1.20 
  14 -13 -15    0.10    1.30 
  14  -7   3   45.30    1.20 
  15 -18 -12    2.00    1.10 
  15 -17 -13    1.60    1.20 
  15 -14 -13    9.90    1.50 
  15  -8   5  188.88    3.20 
  16 -20  -6   35.80    1.30 
  16 -11  -3   21.80    1.40 
  16  -9  10   54.09    1.60 
  18 -17  -1    4.70    1.20 
  18 -13   7    0.30    1.20 
  19 -16  11   -0.60    1.00 
   9 -19 -14    3.30    0.90 
   9 -16 -20   22.30    1.30 
   9 -15 -21    0.90    1.00 
  11  -7 -12    2.70    0.80 
  12 -14 -19   46.50    1.70 
  13 -22  -4    1.20    0.70 
  13 -21  -8   14.80    1.00 
  13 -11 -15    9.10    1.20 
  13  -9 -11  171.48    3.00 
  14 -22  -3   -0.20    0.70 
  14  -9  -7  199.68    3.40 
  15 -10  -5    7.50    1.20 
  16 -16 -10    0.30    1.40 
  16 -14  -9   37.90    1.60 
  16 -10   2  279.87    5.10 
  17 -22   6    1.10    0.80 
  17 -20  -2    5.90    0.90 
  17 -16  -6   28.20    1.60 
  17 -11   7  300.37    5.20 
  18 -19   1    2.30    0.90 
  19 -19  11   -0.40    0.80 
  19 -19  20    8.10    0.90 
  19 -18  10    5.40    0.90 
  19 -18  22    1.60    0.80 
  19 -16  14    3.00    1.00 
   8  -7 -18 1419.66   19.40 
  10 -14 -21    6.10    1.30 
  11 -10 -18  214.98    3.50 
  12 -19 -14   16.10    1.20 
  12 -12 -18   15.90    1.30 
  12  -7  -8   52.39    1.20 
  13 -15 -17    2.30    1.20 
  13 -10 -13   15.70    1.10 
  14 -18 -13   20.90    1.50 
  14 -16 -15   12.90    1.40 
  14 -12 -13   22.20    1.50 
  15 -13 -11    5.90    1.50 
  15  -9   0  614.94   10.40 
  16 -22   2    2.30    0.60 
  16 -21  -2    6.80    0.80 
  16 -19  -7   21.70    1.30 
  16 -17  -9    9.50    1.40 
  16 -13  -7    6.70    1.40 
  16 -12  -5  217.48    4.10 
  16  -9  13   -0.30    0.90 
  17 -21   2    1.60    0.80 
  17 -17  -5   -1.40    1.20 
  18 -21   9   -0.40    1.00 
  18 -16   1    4.70    1.20 
  18 -13  10   11.20    1.30 
  18 -13  22   16.50    1.00 
  19 -19  14    0.60    0.80 
  19 -16  17   18.00    1.00 
   7 -13 -22   33.40    1.20 
   8 -12 -22    4.90    1.00 
  10 -17 -18    1.60    1.00 
  10 -15 -20  108.99    2.50 
  10  -6 -11    5.90    0.80 
  11 -18 -16    3.70    1.10 
  11  -9 -16   49.00    1.40 
  11  -8 -14  331.27    4.70 
  12  -6  -3   70.79    1.30 
  13  -6   4    4.20    0.90 
  14 -17 -14   15.00    1.30 
  14 -10  -9   10.50    1.10 
  15 -20  -7    4.20    1.10 
  15 -15 -12   87.89    2.30 
  15 -12  -9  232.38    4.40 
  15  -8   8    5.10    1.10 
  16 -18  -8    7.90    1.30 
  17 -19  -3    5.70    1.10 
  17 -18  -4   19.40    1.40 
  17 -15  -4    5.00    1.40 
  17 -13   0  342.17    6.40 
  17 -11  10  198.68    3.60 
  18 -20   5    1.40    0.80 
  18 -15   3   10.50    1.20 
  18 -13  13    5.00    1.20 
  19 -17  15   27.40    1.10 
  19 -17  18    0.80    0.80 
   6 -11 -22   51.29    1.20 
   7 -14 -21   37.50    1.30 
  10 -16 -19    6.80    1.20 
  10 -10 -19   -1.90    0.90 
  11 -15 -19   23.50    1.50 
  11 -12 -19    7.00    1.10 
  11  -6  -7  252.77    3.10 
  11  -5  -2   31.80    0.90 
  12 -18 -15    0.50    1.30 
  12  -5   5   35.90    1.00 
  13 -16 -16    4.90    1.20 
  13 -13 -16   19.00    1.40 
  14 -14 -14   15.40    1.50 
  14  -7   6   56.49    1.50 
  16 -15  -8   18.60    1.50 
  16 -10   5   78.59    2.00 
  17 -22   9    3.80    0.90 
  18 -21  12    2.60    1.00 
  18 -17   2    2.10    1.10 
  18 -13  16    3.10    1.00 
  18 -13  19    1.40    1.00 
   9 -12 -21   11.10    1.20 
   9 -10 -20    0.40    0.80 
  10  -7 -13  304.47    4.20 
  11 -21  -7   11.20    0.90 
  11 -17 -17    7.60    1.10 
  11 -16 -18   37.90    1.70 
  12 -17 -16   63.39    1.90 
  12 -11 -16   12.70    1.20 
  12  -8 -10   17.30    1.10 
  13  -8  -6   32.00    1.20 
  15 -21  -3   -0.40    0.80 
  15 -16 -11   32.50    1.60 
  15  -8  11   -0.70    0.90 
  17 -20   1   10.90    1.00 
  17 -16  -3   13.60    1.40 
  17 -12   5  106.29    2.30 
  17 -11  13    3.30    1.00 
  17 -11  16    6.40    1.10 
  17 -11  19    7.90    1.00 
  18 -21  15    5.50    1.00 
  18 -18   3   -2.00    1.00 
  18 -14   8   33.50    1.40 
  18 -14  26    4.00    0.80 
   6  -9 -21  389.26    4.90 
  10 -19 -13   18.90    1.20 
  10  -9 -17   16.10    1.10 
  10  -8 -15  359.16    5.40 
  12 -20 -10    7.70    1.00 
  12 -13 -17    7.90    1.20 
  12 -10 -14   84.29    1.80 
  12  -9 -12    7.40    1.10 
  13 -20  -9    9.00    1.30 
  13  -7  -1   52.59    1.30 
  14  -9  -4  112.79    2.20 
  15 -19  -8   -0.30    1.00 
  15 -17 -10   27.70    1.60 
  15 -14 -10    2.00    1.40 
  15 -10  -2   76.89    1.80 
  15  -9   3  153.48    3.10 
  16 -22   5   -0.20    0.60 
  16 -20  -3   11.50    1.00 
  16 -16  -7   -0.90    1.30 
  16 -14  -6   82.49    2.30 
  16 -12  -2   89.69    2.10 
  17 -22  12    0.60    0.80 
  17 -21   5   10.50    0.90 
  18 -20   8    0.30    0.80 
  18 -16   4    8.80    1.20 
  18 -15   6    8.70    1.20 
   8 -13 -21   20.40    1.00 
  12 -22  -2   23.20    0.90 
  13 -14 -15    3.00    1.20 
  13 -12 -14    5.60    1.10 
  13  -6   7    2.60    0.70 
  14 -22   0    0.20    0.70 
  14 -15 -13   11.90    1.50 
  14 -13 -12    0.10    1.20 
  14  -8   1   -1.90    1.00 
  14  -7   9   38.70    1.20 
  15 -18  -9   -1.50    1.10 
  15  -8  14   60.89    1.30 
  16 -21   1    7.30    0.90 
  16 -13  -4  129.29    2.90 
  16 -10   8   44.60    1.60 
  17 -19   0   -0.50    1.00 
  17 -17  -2    2.50    1.30 
  17 -15  -1   63.59    1.90 
  18 -19   7   41.80    1.40 
  18 -17   5    0.60    1.10 
  18 -14  23   11.60    1.00 
   6 -12 -21    3.50    0.80 
   7 -11 -21   91.99    1.60 
   8 -16 -18    4.10    1.10 
   8 -14 -20   13.30    1.20 
   9 -13 -20   53.79    1.70 
   9  -9 -18   66.19    1.40 
  11 -13 -18   57.99    1.60 
  11  -7  -9   92.69    1.50 
  12 -21  -6   33.90    1.10 
  12  -7  -5   35.80    1.00 
  12  -5   8   53.29    1.10 
  13 -22  -1    8.60    0.80 
  13 -21  -5    9.00    1.00 
  13 -11 -12   14.00    1.30 
  13  -9  -8    4.50    0.90 
  14 -19  -9   20.20    1.30 
  15 -13  -8    1.80    1.40 
  15 -11  -4    7.40    1.10 
  15  -8  17   60.29    1.40 
  16 -19  -4    4.30    1.10 
  16 -18  -5    1.20    1.20 
  16 -17  -6   25.80    1.60 
  17 -18  -1    6.00    1.20 
  17 -14   1   82.59    2.10 
  17 -12   8   10.80    1.20 
  18 -20  11   57.79    1.50 
  18 -18   6    7.40    1.10 
  18 -14  14    0.90    1.10 
   8 -15 -19   27.30    1.30 
   9  -8 -16    3.80    0.80 
   9  -7 -14   93.89    1.50 
  11 -19 -12    1.30    1.20 
  12  -6   0    6.20    0.80 
  13 -10 -10   -0.50    0.90 
  14 -18 -10    2.40    1.30 
  14 -16 -12    2.70    1.30 
  14 -12 -10   35.80    1.60 
  14 -11  -8   20.40    1.30 
  14 -10  -6    8.90    1.00 
  14  -7  12   66.19    1.40 
  15 -20  -4    1.80    1.00 
  15 -15  -9   -2.30    1.40 
  15 -12  -6  121.89    2.70 
  16 -22   8   10.00    0.90 
  16 -15  -5    5.20    1.50 
  17 -21   8    1.60    0.80 
  17 -20   4   -1.50    0.80 
  18 -20  14    6.20    1.10 
  18 -16   7   10.70    1.20 
  18 -14  17    5.90    1.20 
  18 -14  20   15.00    1.10 
   6 -13 -20   26.70    1.10 
   8 -11 -20    7.10    1.00 
   9 -17 -16   25.40    1.30 
  10 -21  -5    5.10    0.80 
  10 -20  -9    3.80    1.00 
  10 -11 -18  210.08    3.40 
  11 -10 -15   15.90    1.20 
  12 -19 -11   15.60    1.40 
  12 -14 -16    4.30    1.10 
  12 -12 -15    0.40    1.10 
  13 -15 -14    9.70    1.30 
  13  -6  10   60.59    1.20 
  14 -17 -11   21.60    1.40 
  15 -22   4    0.10    0.60 
  15  -9   6    0.40    1.00 
  16 -10  11    9.50    1.20 
  17 -16   0   13.10    1.40 
  17 -12  11  357.16    6.30 
  18 -20  17    0.60    1.00 
  18 -20  20   11.80    0.90 
  18 -19  10    4.30    0.90 
  18 -17   8   30.50    1.30 
  18 -17  29   -0.20    0.60 
  18 -16  28    0.10    0.70 
  18 -15  12    4.50    1.10 
   6 -14 -19    5.80    0.90 
   8  -8 -17   -0.60    0.60 
   9 -14 -19   22.30    1.30 
  11 -22   0   18.90    0.80 
  11  -9 -13    1.90    1.00 
  11  -8 -11  199.08    2.80 
  13 -13 -13    0.40    1.20 
  13  -8  -3   50.09    1.30 
  13  -7   2   39.90    1.30 
  14 -14 -11   -1.40    1.20 
  14  -8   4   54.29    1.40 
  15 -21   0    1.80    0.80 
  15 -16  -8   19.80    1.50 
  16 -21   4    1.30    0.80 
  16 -20   0    2.70    1.00 
  16 -14  -3    0.90    1.30 
  16 -12   1  165.38    3.20 
  17 -19   3   43.60    1.50 
  17 -17   1   -0.30    1.20 
  17 -15   2   24.90    1.50 
  18 -19  25    0.60    0.80 
  18 -18   9   -1.00    0.90 
  18 -15  24   29.30    1.10 
   6 -10 -20  776.12   10.70 
   7 -12 -20  152.48    2.50 
   9 -19 -11    4.40    1.00 
   9 -16 -17   11.40    1.10 
   9 -15 -18    3.10    1.20 
  10 -14 -18    3.80    1.30 
  12 -18 -12   58.19    1.90 
  12 -15 -15    2.70    1.20 
  12  -8  -7  416.56    6.10 
  12  -5  11  144.69    1.90 
  13 -17 -12    6.70    1.20 
  13 -16 -13   -0.90    1.10 
  13  -6  13  121.79    1.80 
  15 -19  -5    8.30    1.20 
  15 -17  -7   80.69    2.20 
  15 -14  -7   77.89    2.20 
  16 -22  11    1.20    0.90 
  16 -16  -4    2.50    1.40 
  16 -13  -1  198.78    3.90 
  16 -10  14   12.90    1.10 
  16 -10  17   13.90    1.20 
  17 -21  11    5.50    1.00 
  17 -18   2    2.60    1.20 
  17 -14   4   93.69    2.20 
  17 -12  14   34.50    1.40 
  17 -12  23    1.50    1.00 
  18 -19  13    5.20    0.90 
  18 -18  27   -0.30    0.60 
  18 -17  11    2.80    1.10 
  18 -15  15   -0.60    1.10 
  18 -15  18   27.30    1.30 
  18 -15  21    1.40    0.90 
   5 -11 -20   31.50    0.90 
   8 -18 -13    0.50    0.90 
  10 -17 -15   50.79    1.70 
  10 -15 -17    8.40    1.40 
  10 -10 -16   77.99    1.60 
  11 -12 -16   11.30    1.20 
  12 -22   1    0.60    0.70 
  12 -11 -13   18.30    1.10 
  13 -20  -6   39.30    1.50 
  15 -18  -6   12.20    1.20 
  15 -11  -1    4.20    1.20 
  15  -9   9   59.89    1.60 
  16 -19  -1   12.80    1.10 
  16 -18  -2   -0.90    1.20 
  16 -10  20   62.99    1.50 
  17 -20   7   89.19    1.70 
  17 -13   9    2.70    1.20 
  17 -12  17    1.00    1.00 
  17 -12  20   12.40    1.10 
  18 -19  16    4.00    0.80 
  18 -18  12    1.60    0.90 
  18 -17  26    3.80    0.80 
  18 -16  25    7.60    0.90 
   9 -21  -3    1.30    0.70 
  10 -16 -16   17.30    1.30 
  10  -7 -10    1.90    0.80 
  11 -21  -4   40.40    1.30 
  11 -17 -14  114.49    2.40 
  11 -16 -15    8.00    1.30 
  12 -20  -7    8.30    1.10 
  12 -10 -11  169.88    2.90 
  12  -9  -9   48.00    1.30 
  12  -6   3   67.99    1.30 
  13 -22   2   21.40    0.90 
  13 -12 -11   37.00    1.50 
  13  -9  -5   -0.40    0.90 
  14 -15 -10    2.00    1.20 
  14 -13  -9   25.60    1.40 
  14 -10  -3   16.60    1.20 
  15 -22   7    3.60    0.70 
  15 -13  -5  130.39    3.00 
  15 -12  -3    0.10    1.20 
  16 -22  14   10.70    1.10 
  16 -15  -2    3.70    1.40 
  17 -21  14   -1.00    0.90 
  17 -16   3    7.00    1.30 
  18 -18  15    0.80    0.80 
  18 -18  24   -0.50    0.80 
  18 -16  16   -0.30    1.10 
   7 -16 -16   42.90    1.40 
   7 -13 -19   38.50    1.30 
   7 -10 -19   60.29    1.20 
   8 -12 -19   49.99    1.40 
   9 -20  -7    2.10    0.80 
   9 -12 -18   72.29    1.60 
   9 -10 -17   16.70    1.00 
  10 -12 -17    2.60    1.00 
  10  -9 -14    0.80    0.90 
  10  -8 -12   68.49    1.40 
  12 -21  -3    0.00    0.90 
  12 -13 -14    4.60    1.00 
  13 -21  -2   33.70    1.20 
  13 -14 -12    1.90    1.20 
  13 -11  -9   14.90    1.20 
  13 -10  -7  518.05    8.50 
  13  -7   5   11.20    1.00 
  14 -19  -6    2.40    1.10 
  14 -16  -9   35.80    1.70 
  14 -12  -7  160.78    3.30 
  14 -11  -5    1.40    1.10 
  14  -8   7   38.80    1.20 
  15 -21   3   -0.80    0.90 
  15 -20  -1    1.90    1.00 
  15 -15  -6   13.30    1.60 
  15 -10   4  344.67    5.90 
  16 -21   7   13.40    0.90 
  16 -20   3   46.10    1.40 
  16 -11   9   10.60    1.40 
  17 -21  17    3.50    0.90 
  17 -21  20    1.60    0.90 
  17 -20  10    0.30    0.90 
  17 -19   6   10.50    1.10 
  17 -17   4   28.30    1.50 
  17 -15   5   27.80    1.50 
  17 -13  27   14.00    1.00 
  18 -18  21   -0.30    0.70 
  18 -17  20    1.00    1.00 
  18 -17  23   10.60    0.90 
  10 -19 -10    4.90    1.00 
  11 -11 -14  168.28    3.00 
  11  -7  -6  350.36    4.60 
  14 -17  -8    1.40    1.30 
  15  -9  12    3.40    1.10 
  16 -22  17    7.00    1.00 
  16 -14   0    1.20    1.30 
  16 -13   2    1.50    1.10 
  17 -18   5    2.60    1.00 
  17 -13  12    6.90    1.20 
   7 -15 -17   58.09    1.40 
   7 -14 -18   41.20    1.30 
   8 -19  -9   -0.60    0.90 
   8 -17 -14   18.80    1.20 
   9 -18 -12   89.69    1.90 
  11 -19  -9   67.19    1.80 
  11 -13 -15    9.70    1.20 
  13 -15 -11    5.30    1.30 
  14 -14  -8    3.30    1.40 
  15 -22  10   -0.30    0.60 
  15 -19  -2   33.60    1.50 
  15 -16  -5    6.30    1.50 
  16 -16  -1    0.20    1.10 
  16 -11  12    1.80    1.20 
  17 -16   6    6.30    1.30 
  17 -13  15   57.69    1.80 
   5 -13 -18    2.20    0.70 
   6 -11 -19  143.59    2.20 
   8 -13 -18   56.79    1.40 
   9  -9 -15    0.10    0.60 
  11 -22   3   12.30    0.90 
  11 -10 -12   34.90    1.40 
  11  -8  -8  153.08    2.30 
  11  -6  -1  312.77    3.80 
  12 -19  -8    2.00    1.10 
  12 -14 -13   20.80    1.40 
  12 -12 -12    0.60    1.10 
  13 -18  -8    0.80    1.30 
  13 -13 -10  201.48    3.90 
  14 -20  -2   14.40    1.10 
  15 -18  -3   -2.20    1.20 
  15 -17  -4    2.70    1.40 
  15 -14  -4   36.20    1.60 
  15 -11   2   28.90    1.40 
  15  -9  15    2.30    1.00 
  16 -21  10    0.50    0.70 
  16 -18   1    2.70    1.30 
  16 -17   0   15.50    1.40 
  17 -20  13    0.40    0.80 
  17 -19   9   -1.80    0.90 
  17 -15   8    0.40    1.10 
  17 -13  18   30.70    1.40 
  17 -13  21    0.60    0.90 
   8 -20  -5   16.60    1.00 
   8 -16 -15   24.40    1.30 
   8  -9 -16    3.60    0.70 
   9 -13 -17   25.20    1.40 
   9  -8 -13  220.18    3.00 
  10 -21  -2   15.50    0.90 
  10 -20  -6   -1.60    0.90 
  10 -11 -15   14.30    1.10 
  11  -9 -10  137.99    2.30 
  12 -22   4   12.40    0.90 
  12  -8  -4    6.20    0.90 
  12  -6   6  102.69    1.60 
  13 -22   5    0.70    0.70 
  13 -17  -9    6.60    1.20 
  13 -16 -10    5.30    1.30 
  14 -21   2   20.40    1.00 
  14  -8  10   12.00    1.00 
  15 -20   2   -0.20    0.90 
  15 -13  -2   53.79    1.80 
  15 -12   0  130.89    2.70 
  15 -10   7   14.20    1.30 
  15  -9  18   83.49    1.60 
  15  -9  21   40.00    1.30 
  16 -20   6    4.30    1.00 
  16 -15   1    5.20    1.40 
  16 -11  15   -1.40    1.00 
  17 -20  16    6.10    1.00 
  17 -19  30    7.40    0.80 
  17 -18   8   28.60    1.40 
  17 -18  32    3.90    0.80 
  17 -17   7   -0.80    1.10 
  17 -16  33    7.20    0.70 
  17 -14  28    1.50    0.90 
   7 -11 -18   10.00    1.00 
   7  -9 -17  351.36    4.50 
   8 -15 -16   77.99    1.80 
   8 -14 -17   37.80    1.30 
  10 -18 -11  131.39    2.60 
  11 -20  -5   -0.20    1.00 
  11 -18 -10  185.88    3.70 
  11 -14 -14   19.20    1.30 
  12 -15 -12   68.79    1.80 
  12 -11 -10   80.99    1.70 
  13  -9  -2    6.90    1.00 
  13  -7   8   46.10    1.20 
  14 -19  -3   11.40    1.40 
  14 -15  -7   73.39    2.10 
  14 -10   0  284.17    4.40 
  15 -22  13    9.30    0.90 
  15 -21   6   11.90    1.00 
  16 -21  13    2.50    0.90 
  16 -14   3    6.10    1.30 
  16 -13   5    1.20    1.20 
  16 -11  18   53.19    1.50 
  16 -11  24   26.40    1.10 
  17 -20  19    5.60    1.00 
  17 -20  22    2.20    0.90 
  17 -19  12   13.60    1.00 
  17 -16   9   12.10    1.20 
  17 -14  13   -0.30    1.00 
   9 -14 -16   24.80    1.50 
   9 -11 -16   47.20    1.20 
  11 -21  -1    1.60    0.80 
  11 -12 -13   14.80    1.20 
  12 -21   0   12.10    1.10 
  12 -20  -4    1.90    1.20 
  12 -16 -11    4.10    1.10 
  12 -10  -8    2.00    0.90 
  12  -9  -6   42.50    1.30 
  12  -7   1  296.47    4.00 
  13 -12  -8   82.09    1.80 
  14 -22   9    0.50    0.60 
  14 -12  -4  101.19    2.20 
  14  -9   5   55.59    1.60 
  14  -8  13   57.59    1.40 
  16 -19   5   10.20    1.20 
  16 -16   2   13.30    1.50 
  16 -11  21   28.70    1.30 
  17 -18  11    1.20    1.00 
  17 -17  10    1.60    1.10 
  17 -14  16    3.00    1.40 
  17 -14  25    1.70    1.00 
   6 -12 -18   29.20    1.00 
   9 -19  -8   22.40    1.20 
   9 -16 -14    4.80    1.30 
   9 -15 -15   13.10    1.30 
  10 -22   5   14.40    0.80 
  10 -17 -12    1.50    1.20 
  10 -10 -13    1.10    0.90 
  10  -7  -7  385.16    4.90 
  11 -17 -11  110.79    2.50 
  12 -13 -11   35.30    1.50 
  13 -14  -9   26.80    1.50 
  13 -11  -6  190.38    3.30 
  13 -10  -4   85.79    1.70 
  14 -18  -4   28.50    1.60 
  14 -17  -5   87.49    2.20 
  14 -16  -6   79.39    2.10 
  15 -22  16    9.80    1.00 
  15 -19   1   29.30    1.40 
  15 -16  -2    3.10    1.40 
  15 -10  10    8.00    1.10 
  16 -21  16   -0.20    0.80 
  16 -20   9   10.30    1.00 
  16 -18   4    7.00    1.30 
  16 -17   3    6.00    1.40 
  17 -19  15   24.30    1.10 
  17 -17  31    1.60    0.70 
  17 -15  29   16.40    0.90 
  17 -14  19    2.60    1.20 
  17 -14  22    2.80    1.10 
   7 -17 -12    1.20    1.00 
   9 -21   0   10.90    0.80 
  10 -16 -13    5.80    1.40 
  10 -15 -14   33.00    1.50 
  11  -7  -3   18.90    0.80 
  12  -6   9   90.99    1.40 
  13 -19  -4   11.30    1.20 
  13  -7  11   56.39    1.30 
  14 -21   5    1.60    0.90 
  14 -20   1    4.20    1.00 
  14 -14  -5    2.30    1.30 
  14  -8  16   55.09    1.40 
  15 -22  19   19.00    1.00 
  15 -21   9    2.00    0.80 
  15 -18   0    4.40    1.30 
  15 -17  -1   61.09    2.00 
  15 -14  -1   22.80    1.60 
  16 -21  19    3.10    1.00 
  16 -21  22    2.90    1.00 
  16 -21  25    0.60    0.80 
  16 -15   4   35.30    1.70 
  17 -19  18    1.70    0.80 
  17 -18  14   10.20    1.20 
  17 -18  29    1.60    0.80 
  17 -16  12   -1.10    1.00 
  17 -16  30    7.70    0.90 
   6 -15 -15   -0.60    0.90 
   6 -13 -17   17.20    1.00 
   7 -12 -17   36.40    1.20 
   8 -18 -10    0.80    0.90 
   9 -20  -4   -1.70    0.90 
  10 -19  -7    8.40    1.30 
  10 -12 -14   84.29    1.70 
  10  -8  -9  144.89    2.20 
  11 -22   6    3.90    0.80 
  12 -22   7    0.00    0.60 
  13 -15  -8   -0.20    1.20 
  14 -22  12   28.20    0.90 
  15 -20   5   18.30    1.20 
  15 -13   1   84.19    2.10 
  15 -12   3   92.39    2.10 
  15 -10  13   65.49    1.70 
  16 -19   8    1.00    1.10 
  16 -14   6  187.48    3.70 
  16 -12  13   31.80    1.60 
  17 -19  21   -0.60    0.80 
  17 -17  13    0.50    1.00 
  17 -15  17   17.50    1.30 
  17 -15  26    0.50    0.90 
   6 -14 -16   51.89    1.30 
   9 -10 -14    0.90    0.80 
  11 -19  -6   19.10    1.60 
  11 -13 -12   12.00    1.20 
  11 -11 -11    1.20    0.90 
  11  -6   2   31.20    0.80 
  12 -14 -10   39.70    1.60 
  12  -8  -1  151.48    2.20 
  13 -18  -5    6.80    1.20 
  13 -13  -7    1.20    1.30 
  14  -9   8    0.30    1.00 
  14  -8  19    4.00    0.90 
  16 -20  12    4.20    1.00 
  16 -16   5    0.60    1.20 
  16 -16  38    0.80    0.50 
  17 -18  17    0.20    0.90 
  17 -18  26    5.30    0.80 
  17 -17  16   -0.50    1.10 
  17 -17  28    1.20    0.80 
  17 -16  27    9.80    0.90 
  17 -15  20   12.20    1.40 
  17 -15  23   28.30    1.30 
   6 -10 -17    3.50    0.60 
   8 -12 -16   29.70    1.20 
  10 -21   1    0.90    0.80 
  11 -10  -9  175.28    2.80 
  11  -8  -5   17.50    0.90 
  12 -12  -9    0.90    0.90 
  12  -7   4   28.30    1.00 
  13 -20   0    2.10    1.00 
  13 -17  -6  129.39    2.90 
  13 -16  -7    6.70    1.20 
  13  -9   1    4.90    0.90 
  13  -8   6    7.60    1.00 
  13  -7  14  194.08    2.70 
  14 -22  15    0.80    0.80 
  14 -19   0   20.70    1.40 
  14 -15  -4   34.60    1.70 
  14 -13  -3  255.97    4.40 
  14 -11   1   19.00    1.30 
  15 -21  12    3.80    0.80 
  15 -19   4    1.30    1.20 
  15 -15   0   88.79    2.20 
  15 -11   8    1.50    1.10 
  16 -18   7   11.90    1.30 
  16 -17   6    5.80    1.40 
  16 -15  37    2.10    0.70 
  17 -18  20    1.30    0.80 
  17 -17  25   -0.10    0.90 
   7 -16 -13   -0.90    0.90 
   7 -13 -16  154.28    2.50 
   9 -18  -9   25.30    1.20 
  10 -20  -3    7.50    1.10 
  11 -21   2   14.90    1.10 
  11  -9  -7    9.10    0.90 
  12 -21   3    1.10    1.00 
  12  -6  12   12.30    0.80 
  13 -22  11    1.30    0.60 
  13 -12  -5   76.59    1.80 
  14 -21   8   10.40    1.00 
  15 -20   8    1.50    1.00 
  15 -16   1    4.80    1.40 
  15 -10  16   13.20    1.00 
  16 -20  15    6.30    0.90 
  16 -19  11    0.60    1.00 
  16 -15   7    4.40    1.30 
  16 -14   9   15.20    1.30 
  16 -13  32    5.20    0.90 
  16 -12  19   14.30    1.20 
  16 -12  25   -0.80    0.90 
  17 -16  21    3.00    1.10 
   5 -11 -17   37.00    1.00 
   7 -15 -14   62.19    1.50 
   8 -20  -2   16.40    1.00 
   8 -19  -6    4.40    1.10 
   8 -17 -11   38.20    1.40 
   9  -9 -12    7.90    0.70 
  10 -22   8    0.60    0.60 
  10 -18  -8   44.30    1.60 
  10 -13 -13   13.80    1.10 
  10 -11 -12   38.40    1.30 
  11 -20  -2    0.20    1.10 
  11 -18  -7   85.49    2.00 
  11 -14 -11  173.98    3.30 
  12 -17  -7   47.70    1.60 
  12 -15  -9  233.38    4.10 
  12 -11  -7   15.60    1.00 
  12 -10  -5   63.89    1.60 
  12  -9  -3  184.38    2.70 
  13 -14  -6   69.19    2.00 
  13 -11  -3   35.30    1.40 
  13 -10  -1  586.74    9.10 
  14 -22  18   13.20    0.90 
  14 -20   4    0.80    1.00 
  14 -18  -1   87.29    2.00 
  14 -17  -2   91.69    2.40 
  14 -16  -3    4.20    1.20 
  14  -9  11   51.59    1.40 
  15 -21  15   35.30    1.10 
  15 -18   3   11.40    1.40 
  15 -17   2   25.30    1.60 
  15 -14   2  366.36    6.70 
  15 -13   4   50.69    1.70 
  15 -12   6    0.60    1.10 
  15 -10  19  141.09    2.60 
  15 -10  22   39.20    1.40 
  15 -10  25    2.90    0.90 
  16 -20  18    1.30    0.80 
  16 -20  27    2.70    0.90 
  16 -16   8   14.80    1.30 
   7 -18  -8   24.20    1.10 
   7 -14 -15   63.99    1.40 
   8 -13 -15   15.70    1.10 
  11 -22   9    1.30    0.70 
  12 -16  -8  246.38    4.30 
  13 -19  -1    2.80    1.10 
  13  -7  17   20.70    0.90 
  14 -22  21    3.10    0.90 
  14 -14  -2  132.59    3.10 
  15 -11  11    2.20    1.30 
  16 -20  21   11.70    1.00 
  16 -20  24    8.50    1.00 
  16 -19  32    1.50    0.80 
  16 -18  10    6.40    1.20 
  16 -17   9   10.70    1.40 
  16 -17  36    5.90    0.70 
  16 -13  14    0.20    1.10 
   8 -16 -12   53.99    1.60 
   8  -9 -13  219.88    2.80 
   9 -22  10   10.30    0.70 
   9 -21   3    2.60    0.90 
   9 -17 -10    0.90    1.20 
  11 -12 -10   78.89    1.70 
  12 -13  -8   77.39    1.70 
  13 -22  14   12.00    0.70 
  13 -21   7    1.60    1.00 
  15 -21  18   11.10    0.90 
  15 -21  27    2.10    0.90 
  15 -19   7    3.30    1.20 
  15 -15   3    1.00    1.40 
  16 -19  14    4.70    1.00 
  16 -18  34    9.60    0.80 
  16 -15  10  120.39    2.70 
  16 -14  33   -1.70    0.80 
  16 -13  17    9.50    1.20 
  16 -13  29   50.69    1.40 
   6 -11 -16  225.58    3.00 
   8 -15 -13   27.10    1.40 
   8 -14 -14   64.59    1.50 
   9 -19  -5    0.20    1.00 
   9 -16 -11   14.00    1.40 
   9 -14 -13    6.60    1.20 
   9 -11 -13    0.30    0.80 
  10 -17  -9   24.00    1.50 
  10 -10 -10    8.60    0.90 
  12  -6  15  141.39    1.90 
  13 -20   3   12.00    1.10 
  13 -18  -2   27.60    1.50 
  13 -15  -5  122.99    2.70 
  13  -8   9   15.80    1.00 
  14 -21  11   -1.40    0.80 
  14 -19   3    5.80    1.20 
  14 -11   4   13.10    1.20 
  14  -9  14   45.90    1.30 
  15 -21  21    2.00    0.90 
  15 -21  24    2.00    1.00 
  15 -20  11    0.80    1.00 
  16 -19  17   19.10    1.20 
  16 -16  11   -1.10    1.20 
  16 -16  35    1.00    0.70 
  16 -15  34    1.60    0.80 
  16 -13  20   62.49    1.70 
  16 -13  26   21.70    1.20 
   5 -14 -14   46.40    1.20 
   5 -13 -15   12.40    1.00 
   7 -20   0    3.20    0.90 
   7 -19  -4   18.00    1.10 
   7 -11 -15   54.49    1.30 
   9 -20  -1   10.30    1.10 
  10 -22  11    2.80    0.70 
  10 -19  -4    1.40    1.30 
  10 -16 -10   96.99    2.20 
  10  -9  -8  136.39    2.20 
  10  -8  -6   93.19    1.60 
  11 -19  -3   12.70    1.30 
  12  -7   7   36.20    1.00 
  13 -22  17    7.10    0.70 
  13 -17  -3   96.39    2.40 
  13 -16  -4  127.89    3.00 
  13 -13  -4  735.23   13.20 
  14 -20   7    3.40    1.10 
  14 -15  -1   22.50    1.40 
  14 -12   2    2.30    1.10 
  15 -18   6    9.00    1.40 
  15 -17   5   29.80    1.60 
  15 -16   4   36.10    1.80 
  15 -13   7   30.60    1.40 
  15 -11  14   33.30    1.50 
  16 -17  12   -0.40    1.10 
  16 -13  23    0.60    1.00 
   6 -16 -11    8.90    1.10 
   8 -21   5    7.70    0.80 
  10 -21   4   43.20    1.20 
  10 -12 -11  170.08    2.90 
  11 -22  12    7.10    0.80 
  11 -21   5    4.10    1.10 
  11 -13  -9   13.30    1.20 
  11 -11  -8   19.40    1.00 
  11  -8  -2   65.89    1.20 
  12 -14  -7  154.08    2.90 
  12 -12  -6  156.08    2.80 
  13 -22  20    0.00    0.80 
  13 -12  -2  106.79    2.20 
  13 -10   2   22.10    1.10 
  14 -21  14    0.30    0.80 
  14 -18   2    5.30    1.20 
  14 -17   1   81.19    2.20 
  14 -16   0    2.00    1.40 
  14 -10   9   76.69    1.80 
  14  -9  17  117.59    2.10 
  15 -20  14   50.69    1.50 
  15 -20  32    0.00    0.70 
  16 -19  20   48.70    1.30 
  16 -19  23    0.00    0.80 
  16 -19  26   35.20    1.10 
  16 -18  16    0.40    1.20 
  16 -18  31    0.90    0.70 
  16 -17  33    7.80    0.80 
  16 -15  13   -0.60    1.00 
  16 -14  30   14.00    1.10 
   6 -18  -6    7.60    0.90 
   6 -12 -15  137.59    2.10 
   7 -17  -9   95.59    2.00 
  10 -20   0    6.00    1.00 
  11 -20   1    9.30    1.20 
  11 -10  -6    1.70    0.90 
  12 -18  -3   54.99    1.70 
  12  -9   0   74.69    1.50 
  13 -22  23   -0.70    0.80 
  13 -21  10    4.00    0.90 
  13 -19   2   25.40    1.40 
  13 -11   0    7.90    1.10 
  13  -8  12   99.39    1.80 
  14 -14   1    2.00    1.30 
  15 -19  10    1.40    1.10 
  15 -15   6  302.97    5.70 
  15 -11  17    0.50    1.10 
  15 -11  29   -1.40    0.80 
  16 -17  15   -0.10    1.00 
  16 -16  14    0.00    1.10 
  16 -16  32    3.70    0.80 
  16 -15  31   22.60    1.20 
  16 -14  18    3.20    1.10 
   9 -22  13   10.90    0.70 
   9 -18  -6   42.10    1.50 
   9 -12 -12   10.20    1.00 
   9 -10 -11   26.60    0.90 
  11  -9  -4   27.90    1.00 
  12 -22  16    7.60    0.60 
  12 -17  -4  329.97    6.10 
  12 -15  -6  125.69    2.50 
  12 -11  -4    0.60    0.80 
  12 -10  -2   21.00    1.20 
  13 -20   6    6.10    1.10 
  13 -14  -3  256.67    4.50 
  14 -21  17    2.00    0.90 
  14 -20  10   15.40    1.20 
  14 -19   6   -0.10    1.10 
  14  -9  20    1.90    0.90 
  14  -9  26    7.10    1.00 
  15 -20  17   19.50    1.10 
  15 -18   9   -1.60    1.20 
  15 -11  20  195.58    3.40 
  15 -11  26    0.10    1.00 
  16 -18  19   10.10    1.00 
  16 -14  21   -1.20    1.10 
  16 -14  24   26.60    1.40 
   6 -15 -12    3.40    0.90 
   7 -12 -14   84.29    1.70 
   8 -19  -3   35.00    1.30 
   8 -12 -13  351.16    5.10 
  10 -22  14    0.90    0.60 
  10 -13 -10   -1.10    0.90 
  11 -14  -8   19.50    1.30 
  12  -7  10   28.80    1.00 
  13  -9   7  196.78    3.00 
  14 -21  29   13.50    1.10 
  14 -13   3  213.68    4.00 
  14 -10  12    1.70    1.10 
  14  -9  23   44.60    1.20 
  15 -20  20    1.00    0.80 
  15 -20  29   -0.40    0.80 
  15 -19  13   20.80    1.30 
  15 -17   8   -1.50    1.20 
  15 -16   7    3.30    1.30 
  15 -16  40    2.10    0.60 
  15 -14   8    2.70    1.30 
  15 -13  10    3.10    1.20 
  15 -13  37    3.60    0.80 
  15 -11  23    4.60    1.00 
  16 -18  22    1.20    0.90 
  16 -18  25   10.20    0.90 
  16 -17  18    1.10    1.00 
  16 -17  30    8.40    0.90 
  16 -16  17    1.50    1.10 
   6 -13 -14  194.08    2.90 
   8 -20   1    9.70    1.00 
   8 -17  -8    2.80    1.10 
   8 -10 -12   70.69    1.20 
   9  -9  -9   -0.30    0.80 
  10 -11  -9  181.18    3.00 
  11 -12  -7   13.40    1.10 
  11  -7   3    3.70    0.70 
  12 -22  19    7.90    0.70 
  12 -21   9    3.60    0.90 
  12 -19   1   35.10    1.40 
  12 -13  -5   75.49    1.70 
  12  -8   5  126.39    1.90 
  13 -21  13    3.20    0.90 
  13 -18   1   83.89    1.90 
  13 -15  -2   50.49    1.90 
  14 -21  20    9.10    0.80 
  14 -21  26   -0.30    1.10 
  14 -15   2  361.66    6.70 
  14 -12   5   -0.60    0.90 
  15 -20  23   16.20    1.10 
  15 -20  26    2.00    1.00 
  15 -12  15   40.00    1.80 
  15 -12  33   30.70    1.20 
  16 -17  21    1.60    1.00 
  16 -17  27   11.90    1.00 
  16 -16  29    2.10    0.90 
  16 -15  22   27.40    1.40 
   7 -16 -10   55.29    1.60 
   9 -22  16   30.70    0.80 
  10 -21   7   13.90    1.10 
  10 -17  -6   14.00    1.30 
  11 -16  -6   17.10    1.20 
  11 -15  -7   89.09    2.00 
  12 -22  22   -0.30    0.60 
  12 -22  25    6.90    0.80 
  12 -20   5   16.60    1.20 
  13 -17   0  350.56    6.80 
  13 -16  -1  194.38    4.00 
  13 -13  -1    0.20    1.00 
  13 -10   5    0.70    0.90 
  13  -8  15   11.20    1.00 
  14 -21  23   65.29    1.50 
  14 -20  13    6.30    1.00 
  14 -17   4   88.49    2.30 
  14 -16   3    3.30    1.40 
  15 -18  12    6.30    1.30 
  15 -15   9    0.30    1.30 
  15 -15  39   -0.90    0.60 
  15 -14  38    3.40    0.80 
  16 -16  26   32.30    1.50 
   5 -16  -9   11.40    1.10 
   7 -18  -5   11.30    1.10 
   7 -15 -11   -0.60    1.10 
   7 -13 -13  128.09    2.20 
   8 -13 -12   36.10    1.30 
   9 -20   2    0.30    1.00 
   9 -19  -2   16.10    1.20 
  10 -19  -1   23.90    1.60 
  10 -14  -9   11.70    1.10 
  10 -10  -7   -0.20    1.00 
  12 -14  -4   97.29    2.20 
  12 -12  -3    0.70    1.00 
  13 -20   9    8.30    1.10 
  13 -19   5   63.39    1.80 
  13 -12   1   24.20    1.30 
  13 -11   3  216.58    3.60 
  14 -19   9   -0.80    1.10 
  14 -14   4  516.25    9.50 
  14 -10  15  171.08    2.90 
  15 -19  16   32.40    1.40 
  15 -18  36    8.00    0.90 
  15 -17  11   18.20    1.50 
  15 -17  38   10.80    0.80 
  15 -16  10  117.79    2.80 
  15 -14  11   47.00    1.60 
  15 -12  18    0.80    1.20 
  15 -12  30   51.69    1.40 
   4 -12 -14  182.58    2.50 
   7 -20   3   31.20    1.20 
   7 -14 -12   69.29    1.40 
   8 -21   8   15.10    1.00 
   8 -16  -9   23.80    1.40 
   9 -16  -8   32.90    1.70 
   9 -11 -10  136.29    2.20 
  10 -20   3    5.20    1.30 
  11 -11  -5    0.00    0.90 
  11  -8   1  582.24    7.60 
  12 -21  12    0.20    0.90 
  12 -18   0    0.40    1.20 
  12  -9   3  482.35    6.90 
  13 -21  16    4.00    0.90 
  13  -8  18    1.30    0.90 
  14 -20  34   15.90    1.00 
  15 -19  19   27.50    1.30 
  15 -19  31    4.40    0.80 
  15 -13  34   11.90    1.00 
   7 -21  10    3.30    0.70 
   7 -19  -1   33.80    1.30 
   8 -15 -10    9.10    1.10 
   8 -14 -11   52.19    1.50 
   9 -15  -9    1.20    1.20 
  10 -12  -8    1.70    1.00 
  10  -9  -5  357.26    5.00 
  11 -22  24    0.80    0.70 
  12 -17  -1  341.47    6.40 
  12 -15  -3   -1.10    1.10 
  12 -11  -1    1.00    1.00 
  12 -10   1   10.50    1.00 
  14 -20  16    1.70    1.00 
  14 -18   8   30.70    1.70 
  14 -15   5   10.50    1.50 
  14 -15  44    3.10    0.60 
  14 -13   6   80.19    1.90 
  14 -12   8    3.50    1.10 
  14 -10  18   47.70    1.50 
  15 -19  22    0.60    0.90 
  15 -19  28   19.00    1.00 
  15 -18  15    0.70    1.20 
  15 -16  37    2.10    0.90 
  15 -15  12   83.49    2.10 
  15 -12  24  141.29    2.70 
  15 -12  27   10.40    1.00 
   5 -11 -14    8.40    0.70 
   6 -20   5   -0.70    0.70 
   8 -18  -4    4.70    1.10 
   9 -21   9    9.90    0.90 
  10 -22  20   18.70    0.70 
  11 -10  -3  359.66    5.20 
  11  -9  -1  101.09    1.60 
  12 -20   8   26.10    1.40 
  12 -19   4   20.50    1.30 
  12 -16  -2   85.19    2.10 
  12  -8   8  145.79    2.30 
  13 -21  19   10.60    1.00 
  13 -21  31    4.70    0.90 
  13 -18   4   62.59    1.80 
  13 -15   1   81.39    2.20 
  13  -8  21   79.09    1.50 
  13  -8  24    0.60    0.80 
  14 -19  12    2.20    1.20 
  14 -17   7   -0.20    1.30 
  14 -16   6  180.88    3.90 
  14 -10  30   -0.50    0.80 
  15 -19  25    3.40    0.90 
  15 -17  14   -1.10    1.10 
  15 -16  13    1.70    1.20 
  15 -14  14    0.60    1.10 
  15 -14  35   24.10    1.20 
   5 -15 -10    7.10    0.90 
   6 -11 -13    4.50    0.70 
   9 -18  -3    6.50    1.20 
  10 -21  10    3.40    0.90 
  10 -18  -2    0.10    1.00 
  11 -14  -5    3.00    1.10 
  11  -7   6   66.79    1.10 
  12 -21  15    3.80    0.90 
  13 -21  22   -0.80    0.80 
  13 -21  25    4.50    1.00 
  13 -21  28   16.60    1.00 
  13 -20  12    0.20    1.00 
  13 -19   8    0.90    1.20 
  13 -16   2    0.30    1.40 
  14 -20  19   74.79    1.60 
  14 -20  31    0.60    0.90 
  14 -11  13    2.60    1.10 
  14 -10  21   59.99    1.60 
  14 -10  27   23.10    1.20 
  15 -18  18   29.40    1.40 
  15 -17  35   17.50    0.90 
  15 -15  36   36.50    1.20 
  15 -13  19    0.70    1.30 
  15 -13  31   53.39    1.40 
   6 -18  -3   48.30    1.40 
   7 -17  -6   78.79    1.60 
   7 -11 -12    1.60    0.70 
   8 -20   4    3.10    1.00 
   9 -12  -9   45.90    1.30 
  11 -17  -2   10.60    1.20 
  12  -7  16   63.79    1.20 
  13 -12   4   -0.10    1.00 
  13  -9  13   53.49    1.30 
  14 -20  22   25.30    1.10 
  14 -20  25   21.30    1.00 
  14 -20  28   -0.20    0.90 
  14 -14   7    0.10    1.10 
  14 -10  24  160.48    2.80 
  15 -18  21    1.00    1.00 
  15 -17  17   19.70    1.40 
  15 -15  15    1.30    1.20 
  15 -13  22    5.50    1.20 
  15 -13  28   56.49    1.50 
   5 -14 -11   45.20    1.30 
   6 -19   1    0.00    0.90 
   6 -16  -8   40.50    1.30 
   8 -21  11    2.40    0.80 
   9 -20   5   -1.40    1.00 
  10 -13  -7  521.25    8.40 
  10 -11  -6    1.30    0.90 
  11 -16  -3   19.20    1.40 
  11 -15  -4    6.90    1.20 
  11 -12  -4    0.60    0.90 
  12 -18   3   50.19    1.70 
  13 -11   6   10.90    1.00 
  14 -19  15   19.90    1.40 
  14 -18  11   11.20    1.20 
  14 -15   8    7.30    1.40 
  14 -13   9   27.10    1.40 
  15 -18  27   26.70    1.10 
  15 -17  32    0.10    0.90 
  15 -16  16    3.60    1.20 
  15 -16  34   -0.20    0.80 
  15 -14  32   24.00    1.30 
  15 -13  25   17.20    1.20 
   8 -17  -5   27.60    1.50 
   9 -19   1   23.60    1.40 
   9  -9  -6  100.19    1.70 
  10 -20   6    0.70    1.00 
  10 -19   2   13.50    1.20 
  11 -21  14   12.30    0.90 
  12 -21  18    4.80    0.90 
  12 -20  11   -1.00    0.90 
  12 -14  -1   81.19    1.90 
  12 -12   0  305.57    5.00 
  13 -20  15    0.40    1.00 
  13 -20  36    0.10    0.70 
  13 -18   7    1.00    1.20 
  13 -14   3  210.38    4.00 
  14 -17  10   21.30    1.60 
  14 -16   9   18.70    1.50 
  14 -16  42   -1.00    0.60 
  14 -12  38    4.50    1.00 
  14 -11  16   42.90    1.60 
  15 -17  20    8.80    1.20 
  15 -16  19    3.20    1.30 
  15 -15  18   29.00    1.40 
  15 -15  33    1.00    0.90 
   6 -15  -9   55.49    1.50 
   6 -12 -12   12.00    0.90 
   7 -20   6   40.80    1.30 
   7 -12 -11  146.29    2.40 
   9 -21  12   44.20    1.30 
   9 -17  -4    3.80    1.30 
   9 -13  -8    2.40    1.00 
  10 -14  -6    6.00    1.10 
  11 -11  -2   68.49    1.50 
  12 -21  21   17.20    0.90 
  12 -17   2    1.70    1.20 
  12 -15   0  130.09    2.80 
  12 -11   2  106.09    2.10 
  12 -10   4   76.19    1.50 
  12  -8  11    6.40    0.90 
  13 -17   6    1.40    1.30 
  13 -15   4   49.80    1.90 
  13 -10  11   11.70    1.10 
  13  -9  16   11.10    0.90 
  14 -19  18   22.00    1.30 
  14 -19  33    0.10    0.80 
  14 -18  14   -1.20    1.20 
  14 -18  38    1.80    0.80 
  14 -17  40   14.30    0.80 
  14 -14  10  133.89    2.80 
  15 -17  23   29.00    1.30 
  15 -17  26    0.60    1.00 
  15 -16  31   24.90    1.40 
  15 -15  30    1.50    1.10 
  15 -14  23   42.60    1.60 
  15 -14  26    4.70    1.30 
  15 -14  29    5.00    1.10 
   5 -18  -1   80.49    1.60 
   7 -18  -2    0.40    1.00 
   7 -16  -7    4.70    1.10 
   8 -10  -9  144.09    2.00 
  10 -15  -5    5.70    1.10 
  10 -10  -4    8.90    0.90 
  11 -21  17   22.20    1.10 
  11 -18   2    0.50    1.10 
  11 -13  -3   36.40    1.40 
  11  -7   9  469.65    6.00 
  12 -21  24    1.90    0.80 
  12 -21  27    0.70    0.90 
  12 -21  30    5.10    1.10 
  12 -16   1  160.88    3.20 
  12  -7  22    7.00    0.80 
  13 -20  33    2.70    1.00 
  13 -16   5    1.30    1.30 
  14 -19  21   41.40    1.40 
  14 -15  41    2.10    0.80 
  14 -13  12  100.19    2.20 
  14 -11  19   10.60    1.20 
  15 -16  22   24.30    1.30 
   6 -14 -10   10.50    1.10 
   6 -13 -11   57.09    1.30 
   8 -21  14   -0.60    0.80 
   8 -16  -6   12.70    1.20 
   9 -16  -5   67.89    1.80 
   9 -11  -7   10.20    0.90 
  11 -20  10    7.10    1.10 
  11 -10   0   39.40    1.20 
  11  -9   2   56.79    1.10 
  13 -11   9    7.60    1.00 
  13  -9  19    7.70    1.00 
  14 -19  24    5.90    1.00 
  14 -19  27   11.50    1.00 
  14 -19  30    7.90    0.90 
  14 -17  13    1.00    1.30 
  14 -15  11   46.80    1.70 
  14 -14  40    0.30    0.90 
  14 -13  39   -1.90    0.80 
  14 -11  22   25.30    1.40 
   6 -21  18   15.50    0.70 
   6 -17  -4   11.70    1.20 
   7 -15  -8    1.50    1.00 
   7 -14  -9   35.60    1.30 
   8 -20   7    8.20    1.00 
   8 -18  -1   21.20    1.30 
   8 -15  -7   17.70    1.30 
   8 -14  -8   30.20    1.40 
   9 -21  15    2.50    0.90 
   9 -18   0   14.90    1.40 
  10 -12  -5   61.29    1.50 
  11 -21  20   -0.10    0.80 
  11 -19   6    7.10    1.20 
  11 -17   1   47.60    1.70 
  11 -14  -2   64.99    1.70 
  11  -6  17   37.60    1.00 
  12 -20  14    7.60    1.10 
  12 -18   6    9.40    1.40 
  13 -20  24    9.60    1.00 
  13 -20  30    0.20    1.00 
  13 -19  14   11.00    1.30 
  13 -19  38    9.50    0.90 
  13 -18  10   13.30    1.50 
  14 -18  17    5.20    1.30 
  14 -16  12    2.90    1.30 
  14 -12  17    7.70    1.30 
  14 -12  35    3.50    1.00 
  14 -11  25   26.30    1.30 
  14 -11  28   83.99    1.70 
   5 -16  -6  384.76    6.00 
   7 -21  16    5.60    0.70 
   8 -19   3   12.80    1.30 
   9 -20   8    6.20    1.20 
  11 -21  32    4.60    0.90 
  11 -16   0   60.09    1.70 
  11 -15  -1    4.90    1.20 
  12 -19  10   -0.20    1.10 
  13 -20  27   81.39    1.50 
  13 -15  46   -0.10    0.60 
  13 -10  14   -0.60    1.00 
  13  -9  22   31.20    1.20 
  13  -9  28  103.09    1.90 
  14 -17  37    9.40    0.90 
  14 -16  39    3.60    0.80 
  14 -14  13   -0.90    1.10 
  14 -13  15    0.50    1.20 
  10 -17   0    1.70    1.20 
  10 -13  -4   83.99    1.80 
  11 -21  23    2.60    0.80 
  11 -21  26   11.70    0.90 
  11 -21  29    1.80    0.90 
  11 -12  -1    2.30    0.90 
  12 -17   5  104.09    2.50 
  12 -14   2    3.80    1.10 
  12 -12   3   -0.90    0.90 
  13 -17   9    2.00    1.20 
  13 -16   8    0.60    1.30 
  13 -15   7   33.00    1.70 
  13  -9  25   52.39    1.40 
  14 -18  20   14.20    1.30 
  14 -18  32    0.60    0.80 
  14 -17  16    4.70    1.30 
  14 -16  15   -0.60    1.10 
  14 -15  14    0.90    1.30 
  14 -12  20   90.19    2.30 
   6 -19   4   10.50    1.00 
   6 -18   0    5.50    1.10 
   7 -20   9    9.80    1.00 
   7 -17  -3   19.20    1.30 
   8 -21  17    3.70    0.90 
   8 -11  -8  151.48    2.20 
   9 -12  -6   39.10    1.30 
  10 -21  19    1.40    0.70 
  10 -11  -3  372.86    5.50 
  11 -20  13    1.30    1.00 
  11 -18   5   14.30    1.30 
  11  -6  20   29.50    0.90 
  12 -20  35    3.80    1.00 
  12 -16   4   79.79    2.10 
  12 -15   3   94.19    2.30 
  12 -11   5    0.90    1.00 
  12 -10   7  211.88    3.20 
  13 -19  17    0.20    1.00 
  13 -19  35    0.20    1.00 
  13 -13   8  419.46    7.30 
  14 -18  23   11.40    1.20 
  14 -18  26    4.90    1.00 
  14 -18  29   -0.30    0.90 
  14 -15  38    2.50    0.80 
  14 -13  36   25.70    1.20 
  14 -12  32   47.40    1.40 
   7 -21  19    4.10    0.70 
   8 -17  -2    6.60    1.30 
   9 -17  -1   45.30    1.60 
  10 -14  -3   14.50    1.20 
  12 -20  20   20.10    1.10 
  12 -18   9   19.40    1.50 
  12  -8  17   20.60    1.00 
  13 -19  20    1.30    1.10 
  13 -16  44   11.30    0.80 
  13 -14  45    0.80    0.80 
  13 -13  44    6.70    0.90 
  13 -12  10   72.69    1.70 
  13 -10  17   56.59    1.50 
  14 -17  19    4.40    1.20 
  14 -16  36   -0.60    1.00 
  14 -14  16   21.90    1.30 
  14 -14  37   -1.70    0.90 
  14 -12  23    3.20    1.20 
  14 -12  26   24.60    1.40 
  14 -12  29    7.90    1.10 
   4 -13 -10   78.69    1.30 
   4 -12 -11    7.10    0.70 
   5 -19   6    3.00    0.90 
   5 -15  -7   15.40    1.00 
   5 -11 -11    0.30    0.70 
   6 -20  11   44.30    1.30 
   6 -16  -5   81.09    1.80 
   8 -20  10    6.00    1.20 
   9  -9  -3    1.50    0.80 
  10 -21  25   11.50    0.80 
  10 -21  28    5.00    0.80 
  10 -21  31    2.30    0.80 
  10 -18   4    2.60    1.20 
  10 -15  -2   76.59    1.90 
  11 -13   0    7.40    1.10 
  11 -10   3  258.17    3.70 
  11  -9   5   27.40    1.00 
  12 -20  32    3.50    1.00 
  12 -19  40    1.60    0.90 
  12 -13   4    1.00    1.10 
  12  -9  12    6.60    0.90 
  13 -19  32    0.30    0.80 
  13 -17  12    8.80    1.40 
  13 -17  42    4.10    0.80 
  13 -14   9   26.50    1.50 
  13 -10  35   40.00    1.10 
  14 -17  22    1.10    1.10 
  14 -16  18    2.80    1.30 
  14 -15  17    1.20    1.20 
  14 -13  21    7.40    1.30 
  14 -13  33   64.09    1.60 
   5 -20  13    7.80    0.90 
   5 -17  -2    3.90    1.00 
   7 -21  22    1.20    0.60 
   7 -19   5   -0.90    1.10 
   7 -18   1  100.49    2.10 
   8 -21  20    0.30    0.70 
   8 -12  -7  413.96    5.80 
   9 -13  -5    1.50    1.00 
  10 -19   8   24.50    1.40 
  10 -10  -1    1.30    0.80 
  10  -8   3    8.70    0.70 
  11 -20  16    9.40    1.10 
  11 -17   4   11.60    1.30 
  12 -20  23   -0.20    0.90 
  12 -20  26    3.60    0.90 
  12 -20  29    1.30    0.80 
  13 -19  23   10.10    1.20 
  13 -19  26    0.80    0.90 
  13 -19  29    5.10    0.90 
  13 -18  16    0.10    1.30 
  13 -16  11   97.49    2.40 
  13 -15  10    6.30    1.30 
  13 -11  39    1.20    0.90 
  13 -10  20    9.90    1.00 
  14 -17  25    5.50    1.10 
  14 -17  28    0.50    1.00 
  14 -16  21   -0.50    1.00 
  14 -16  33    0.20    1.00 
  14 -15  35   26.90    1.30 
  14 -14  19    1.30    1.10 
  14 -14  34    6.40    1.20 
  14 -13  30   36.00    1.40 
   5 -18   2   28.80    1.30 
   5 -14  -8    2.60    0.90 
   7 -16  -4  272.87    4.50 
   8 -21  23    7.80    0.70 
   8 -19   6   21.00    1.40 
   8 -18   2   -0.90    1.10 
   8 -16  -3   22.90    1.50 
   9 -21  30    1.30    0.70 
  10 -12  -2   22.40    1.20 
  10  -9   1  132.59    1.90 
  11 -20  37    1.60    1.00 
  11 -16   3  252.67    4.60 
  11 -14   1   17.00    1.20 
  12 -19  16    5.10    1.30 
  12 -17   8   11.60    1.30 
  12 -14   5   -0.70    1.10 
  12 -12   6    1.00    1.00 
  13 -18  37   10.40    0.80 
  13 -13  11    0.50    1.10 
  13 -12  13   10.30    1.10 
  13 -10  32    4.10    1.10 
  14 -15  20   27.10    1.40 
  14 -13  24    4.50    1.30 
  14 -13  27   93.49    2.00 
   4 -20  18    4.00    0.70 
   5 -13  -9   12.00    0.90 
   5 -12 -10   31.10    0.90 
   6 -15  -6   -1.20    1.00 
   7 -21  25    0.20    0.50 
   7 -20  12   42.60    1.30 
   7 -12  -8   54.29    1.30 
   8 -10  -6   96.09    1.40 
   9 -21  27    3.40    0.60 
   9 -11  -4   28.00    1.10 
  10 -20  15   26.20    1.30 
  11 -20  19    2.30    1.00 
  11 -19  12    5.20    1.20 
  11 -18   8   27.20    1.50 
  11 -15   2   32.80    1.40 
  11 -12   2  108.29    2.00 
  11  -8  10  248.08    3.20 
  11  -7  15    9.60    0.80 
  12 -18  12    1.70    1.30 
  12 -16   7  444.66    8.40 
  12 -15   6    1.40    1.30 
  12 -11   8   42.00    1.30 
  13 -18  19   -1.30    1.20 
  13 -17  15   60.49    2.00 
  13 -15  43    1.20    0.80 
  13 -10  23   11.20    1.10 
  13 -10  26   78.79    1.70 
  13 -10  29   40.90    1.40 
  14 -16  24   32.50    1.40 
  14 -16  27    5.70    1.10 
  14 -15  23   42.00    1.50 
  14 -14  31   -0.10    1.10 
   6 -17  -1   47.50    1.40 
   6 -12  -9   88.89    1.60 
   7 -15  -5  180.68    3.10 
   8 -15  -4   30.50    1.40 
  10 -17   3   18.30    1.30 
  11 -20  34   -0.10    0.90 
  11 -19  42    5.00    0.80 
  12 -19  37    7.20    1.00 
  12 -15  48   18.10    0.80 
  12  -9  15  176.88    2.80 
  12  -8  23   42.40    1.10 
  12  -8  26   15.70    0.90 
  12  -8  29   69.39    1.40 
  13 -18  34   13.00    0.90 
  13 -17  39   12.50    0.80 
  13 -16  14    0.00    1.30 
  13 -16  41    5.80    0.90 
  13 -14  12   96.39    2.20 
  13 -12  40   17.80    1.10 
  13 -11  18    6.50    1.40 
   4 -18   4   27.50    1.10 
   6 -20  14   14.50    1.00 
   6 -19   7   21.40    1.20 
   6 -14  -7   40.90    1.20 
   6 -13  -8   46.10    1.20 
   7 -14  -6   55.89    1.50 
   7 -13  -7    1.10    0.90 
   8 -20  13    2.50    1.10 
  10 -13  -1  584.94    9.50 
  11 -20  22   43.10    1.40 
  12 -13   7   31.70    1.40 
  13 -18  22   17.20    1.40 
  13 -18  31   14.10    1.10 
  13 -15  13    5.10    1.40 
  13 -14  42    0.10    0.80 
  13 -13  14   29.00    1.40 
  13 -13  41    2.50    0.90 
  13 -11  36    5.60    1.00 
   5 -20  16   11.70    0.80 
   7 -17   0   -0.50    1.20 
   8 -17   1   44.60    1.80 
  10 -20  18   62.09    1.60 
  10 -19  11    3.20    1.10 
  10 -18   7   -0.80    1.10 
  10 -16   2  265.07    4.50 
  10 -15   1   30.90    1.40 
  10 -14   0  275.27    4.50 
  10 -11   0   38.60    1.10 
  11 -20  25   -1.00    0.80 
  11 -20  28   21.60    1.00 
  11 -20  31    5.40    0.90 
  11 -17   7  291.67    5.50 
  11 -13   3  216.68    3.60 
  11 -11   4  324.67    4.90 
  11 -10   6   31.00    1.10 
  11  -9   8   13.80    0.90 
  12 -19  34    1.10    0.90 
  12 -18  15   12.50    1.40 
  12 -17  11  343.17    6.40 
  12 -16  46    3.80    0.70 
  13 -18  25   11.40    1.20 
  13 -18  28    9.30    1.10 
  13 -17  18   30.00    1.60 
  13 -11  21    0.40    1.20 
   4 -20  21    3.10    0.60 
   4 -15  -5    3.60    0.80 
   5 -16  -3  251.17    3.90 
   7 -19   8    2.50    1.10 
   8 -11  -5   19.10    0.90 
   9 -12  -3  185.38    2.80 
   9 -10  -2   38.60    1.10 
  10 -20  36    7.30    1.00 
  11 -18  11   21.30    1.50 
  11 -16   6  386.46    7.10 
  12 -19  25    2.70    1.10 
  12 -19  31   20.80    1.00 
  12 -16  10   53.89    1.90 
  12 -14   8    0.10    1.10 
  12 -12   9    0.70    1.10 
  12  -9  18    8.10    0.90 
  13 -16  17    8.90    1.30 
  13 -15  40   17.40    1.00 
  13 -14  15    3.40    1.30 
  13 -11  33   62.39    1.70 
   3 -13  -8  173.38    2.40 
   4 -19  11  103.29    1.80 
   7 -20  15    4.60    0.90 
   7 -18   4    0.90    1.10 
   8 -20  16    8.60    1.20 
   8 -19   9   70.39    1.90 
   8 -18   5   25.30    1.50 
   9 -16   1    7.20    1.20 
  10 -20  21    8.80    1.00 
  10 -10   2  157.38    2.50 
  10  -8   6  194.48    2.50 
  11 -19  39    1.00    0.90 
  11 -15   5    5.00    1.30 
  11 -14   4   13.20    1.10 
  11  -8  13   72.59    1.30 
  12 -19  28    2.80    1.00 
  12 -14  47    0.60    0.70 
  12 -11  11   46.40    1.40 
  13 -17  21    1.70    1.10 
  13 -16  38    9.50    1.00 
  13 -13  17    1.60    1.20 
  13 -12  37    9.30    1.10 
  13 -11  24   -0.20    1.00 
  13 -11  27   21.80    1.40 
  13 -11  30    1.30    1.00 
   5 -20  19   13.00    0.90 
   6 -20  17    7.30    0.80 
   6 -16  -2  273.17    4.60 
   9 -20  38   -0.10    0.80 
   9 -15   0  585.54    9.90 
   9 -13  -2    7.50    1.00 
   9  -9   0  332.27    4.30 
  10 -20  24    5.00    0.90 
  10 -20  33    0.90    0.80 
  10 -19  14    4.00    1.10 
  10 -17   6   77.29    1.90 
  10 -12   1   12.10    1.00 
  10  -9   4    7.60    0.80 
  11 -19  18   50.39    1.70 
  11 -12   5   -1.20    0.90 
  12 -17  14   33.60    1.70 
  13 -17  24   35.20    1.60 
  13 -17  27   15.10    1.20 
  13 -16  20   66.79    1.90 
  13 -13  38    0.30    0.90 
   3 -12  -9   39.90    1.00 
   5 -18   5    6.10    1.10 
   5 -17   1  345.07    5.80 
   7 -16  -1    5.60    1.10 
   8 -16   0  142.29    2.80 
   8 -12  -4    9.50    0.90 
   9 -20  20   12.90    1.00 
   9 -14  -1  352.16    5.70 
  10 -20  27    2.40    0.80 
  10 -20  30    1.80    0.80 
  10 -18  10    0.20    1.20 
  11 -15  50    5.50    0.70 
  11  -7  21   64.09    1.10 
  12 -18  36    0.00    0.90 
  12 -13  46    0.10    0.80 
  12 -12  45   -1.10    0.80 
  12 -10  16    2.00    1.00 
  12  -9  21   10.30    0.80 
  13 -15  19    1.30    1.20 
  13 -15  37    2.20    1.20 
  13 -14  18   13.70    1.20 
  13 -12  22    8.20    1.10 
  13 -12  34    4.80    1.10 
   4 -14  -6   16.00    0.90 
   5 -15  -4  333.17    5.10 
   6 -19  10    2.60    1.10 
   9 -20  35    8.10    1.00 
   9 -19  13   20.30    1.30 
   9 -17   5   25.70    1.30 
   9 -11  -1  101.89    1.80 
  10 -19  41    0.90    0.90 
  10 -18  46    1.70    0.80 
  10 -16   5   75.39    2.00 
  11 -19  21    8.00    1.20 
  11 -19  36    5.70    0.90 
  11 -18  14    2.80    1.10 
  11 -17  46    0.70    0.90 
  11 -11   7   -0.30    0.90 
  11  -7  24   31.00    1.00 
  12 -18  21   35.70    1.60 
  12 -16  13   31.10    1.50 
  12 -16  43    8.60    0.90 
  12 -15  12    3.60    1.30 
  12 -15  45   19.30    0.90 
  12 -14  11   27.30    1.50 
  12 -12  12   51.19    1.50 
  12  -9  24   -0.10    0.90 
  12  -9  33   81.09    1.60 
  13 -16  23   -1.80    1.10 
  13 -14  36   27.80    1.40 
  13 -12  25    4.70    1.30 
  13 -12  31   29.20    1.40 
   5 -20  22    1.00    0.80 
   6 -20  20   13.10    0.90 
   6 -17   2    7.20    1.20 
   6 -11  -7  247.48    3.10 
   7 -19  11   16.30    1.50 
   8 -20  37   11.60    0.90 
   8 -13  -3   47.60    1.30 
   8 -10  -3   12.00    0.80 
   9 -20  23   -0.60    0.80 
  10 -19  17   10.80    1.20 
  10 -15   4  331.57    5.70 
  10 -13   2   24.60    1.10 
  11 -19  24   29.70    1.40 
  11 -19  33    0.70    0.80 
  11 -16   9   11.00    1.40 
  11 -13   6   11.70    1.00 
  11 -10   9    4.40    0.90 
  11  -8  16   -0.60    0.80 
  11  -7  27   11.40    0.80 
  12 -18  24   -0.50    1.10 
  12 -18  33   12.50    1.00 
  12 -17  17   -2.00    1.20 
  12 -11  14    0.60    0.90 
  12  -9  27   16.30    1.00 
  12  -9  30   51.99    1.40 
  13 -16  26   21.90    1.40 
  13 -16  29   51.79    1.60 
  13 -15  22    3.90    1.20 
  13 -15  34   13.80    1.20 
  13 -14  21    8.60    1.10 
  13 -12  28   -1.00    1.10 
   3 -19  16   -0.20    0.70 
   4 -18   7   20.20    1.20 
   5 -19  12    3.50    1.00 
   5 -14  -5   57.09    1.50 
   5 -11  -8    2.50    0.60 
   6 -18   6    5.30    1.10 
   7 -15  -2    5.50    1.20 
   9 -20  26    4.10    0.90 
   9 -20  29    1.00    0.80 
   9 -20  32   -0.50    0.70 
   9 -19  43    6.60    0.90 
   9 -18   9   24.30    1.30 
  10 -14   3    0.40    0.90 
  10 -11   3  256.27    3.70 
  11 -19  27   18.40    1.20 
  11 -19  30    8.40    1.00 
  11 -18  17   47.60    1.70 
  11 -18  41    7.20    0.90 
  11 -15   8    2.60    1.20 
  11 -14   7    1.90    1.20 
  12 -18  27    5.90    1.20 
  12 -18  30    0.90    1.00 
  12 -17  38    5.30    1.00 
  12 -10  19   11.20    1.20 
  13 -15  25   19.20    1.20 
  13 -14  24    3.40    1.10 
  13 -14  33   65.49    1.90 
  13 -13  26   76.49    1.70 
  13 -13  29   -1.30    1.10 
  13 -13  32  422.06    7.00 
   4 -19  14    2.80    1.00 
   4 -17   3   93.59    1.90 
   5 -20  25    3.70    0.70 
   6 -14  -4   51.99    1.40 
   6 -12  -6  106.19    1.80 
   7 -20  36    1.20    0.70 
   7 -18   7   91.29    2.10 
   7 -14  -3   42.80    1.50 
   9 -16   4  263.27    4.50 
  10 -18  13    1.90    1.20 
  11 -17  13    5.60    1.40 
  12 -17  20   13.70    1.40 
  12 -16  16   67.39    2.00 
  12 -14  44    1.10    0.80 
  12 -13  13    9.70    1.10 
  12 -11  41   14.10    1.10 
  12 -10  37   41.40    1.40 
  13 -14  30   36.50    1.40 
   3 -18   9    1.60    1.00 
   5 -20  28    1.90    0.60 
   5 -20  31    0.70    0.50 
   5 -13  -6    5.20    0.90 
   5 -12  -7   36.60    1.00 
   6 -20  23    8.00    0.90 
   6 -13  -5   10.10    1.00 
   8 -20  25   -0.20    0.70 
   8 -20  28    0.70    0.80 
   8 -20  31   -0.40    0.70 
   9 -19  16    2.10    1.10 
   9 -10   1  135.99    2.00 
  10 -19  20   15.40    1.30 
  10 -15  52    2.50    0.70 
  10 -10   5   -0.70    0.60 
  10  -9   7    8.50    0.70 
  11 -14  49   47.10    1.30 
  11 -12   8   41.40    1.30 
  12 -17  35    7.90    1.20 
  12 -15  15   39.60    1.70 
  12 -15  42    1.20    0.90 
  12 -14  14   31.20    1.50 
  12 -12  15    0.40    1.00 
  12 -12  42   12.40    1.00 
   5 -16   0   58.59    1.60 
   6 -20  26    1.00    0.70 
   6 -19  13    6.60    1.00 
   7 -20  33    1.70    0.60 
   8 -11  -2   65.49    1.20 
   9 -15   3  150.48    2.90 
  10 -19  23    9.60    1.20 
  10 -19  35   10.10    0.90 
  10 -18  43   16.50    1.10 
  10 -16   8   41.90    1.60 
  10 -16  50    3.70    0.80 
  10 -12   4   78.69    1.60 
  11 -18  38    2.10    0.80 
  11 -16  12    4.30    1.40 
  11 -11  10    9.60    1.00 
  11  -9  14   67.39    1.30 
  11  -8  19   45.80    1.20 
  12 -10  22    1.80    1.00 
  12 -10  34   72.89    1.60 
   3 -16   1  188.18    3.00 
   5 -18   8    1.60    1.00 
   6 -16   1   27.00    1.40 
   7 -20  30    2.50    0.60 
   7 -19  14   17.80    1.20 
   7 -16   2    2.30    1.40 
   9 -19  40   -0.30    1.00 
   9 -18  12   95.29    2.20 
   9 -17   8    4.60    1.20 
   9 -14   2    0.50    0.90 
   9  -9   3   -1.80    0.70 
  10 -18  16   21.50    1.50 
  10 -13  53    1.60    0.70 
  11 -17  16    8.00    1.40 
  11 -16  45   11.70    0.80 
  11 -15  11    0.90    1.20 
  11 -15  47    0.60    0.80 
  11 -13   9    7.00    1.00 
  11 -10  12    1.70    0.80 
  12 -17  26   73.49    2.00 
  12 -17  29   28.30    1.40 
  12 -17  32    2.10    1.10 
  12 -13  16   53.49    1.60 
  12 -11  38   24.00    1.20 
  12 -10  25    4.90    1.10 
  12 -10  31   24.50    1.30 
   3 -19  19   21.10    0.90 
   3 -17   5   83.59    1.60 
   3 -14  -4   12.10    0.90 
   4 -15  -2   31.50    1.20 
   5 -19  15   35.10    1.40 
   5 -17   4  333.77    5.40 
   8 -19  42    5.00    0.90 
   9 -19  19    7.20    1.10 
  10 -19  26    4.30    1.10 
  10 -19  32    3.90    0.90 
  10 -17  12    0.60    1.20 
  10 -15   7   17.80    1.30 
  10 -14   6   19.00    1.20 
  10 -13   5    3.00    0.90 
  11 -18  23   34.60    1.50 
  11 -18  35   -0.20    0.80 
  11 -14  10  108.69    2.20 
  11 -13  48    1.20    0.80 
  11  -8  22    6.30    0.90 
  12 -15  18    1.60    1.10 
  12 -14  17    8.30    1.20 
  12 -14  41    0.00    0.90 
  12 -12  18   10.30    1.10 
  12 -11  20   17.90    1.20 
  12 -10  28   38.40    1.30 
   4 -19  17   14.10    1.00 
   6 -18   9   30.70    1.50 
   6 -17   5  320.67    5.50 
   8 -19  18    1.00    1.20 
   8 -15   2    4.50    1.10 
   8 -12  -1  150.98    2.30 
   9 -19  37    3.70    0.90 
   9 -18  45    5.60    0.90 
  10 -11   6   33.50    1.20 
  11 -18  29    1.50    1.10 
  11 -18  32    0.80    1.00 
  11 -17  40    5.80    0.90 
  11 -12  11   47.50    1.50 
  12 -16  25   -1.70    1.20 
  12 -16  34    3.80    1.10 
  12 -15  39    0.40    1.00 
  12 -13  40   18.20    1.30 
  12 -12  39   -0.20    0.90 
   4 -18  10    4.20    1.00 
   5 -15  -1   32.00    1.30 
   7 -17   6   13.50    1.30 
   7 -15   1   78.89    1.90 
   7 -11  -3   19.50    0.80 
   8 -18  47    4.90    0.80 
   8 -14   1    0.60    0.90 
   8 -13   0  225.28    3.50 
   9 -19  22    8.60    1.10 
   9 -16   7    5.10    1.20 
  10 -18  19   16.10    1.50 
  10 -18  40    1.80    0.90 
  10  -8  12   46.70    1.00 
  11 -17  19    7.50    1.20 
  11 -16  15   -0.90    1.10 
  11 -12  47    1.60    0.90 
  11 -11  46    0.60    0.90 
  11  -8  34   60.09    1.30 
  12 -16  28   85.29    2.00 
  12 -16  31    2.20    1.10 
  12 -15  21    1.00    1.20 
  12 -14  20   91.29    2.10 
  12 -13  19   28.40    1.30 
  12 -11  23   18.00    1.30 
  12 -11  35   21.20    1.10 
   2 -18  14    4.10    0.90 
   3 -18  12    3.00    1.00 
   4 -16   2   85.89    1.80 
   6 -15   0  615.04   10.00 
   7 -19  41   10.80    1.10 
   8 -19  39   -1.30    0.90 
   8 -10   0 1074.79   15.20 
   9 -19  25    4.00    1.00 
   9 -19  34    2.00    0.80 
   9 -18  15   65.89    1.80 
  10 -16  11    7.50    1.30 
  10 -14  51    4.50    0.80 
  10 -12  52    4.30    0.70 
  10 -10   8  388.26    5.40 
  10  -9  10   48.70    1.00 
  10  -7  17   73.69    1.20 
  11 -15  14   34.40    1.70 
  11 -14  46    4.30    0.80 
  11 -13  12    2.30    1.00 
  11 -11  13    1.90    1.00 
  11  -8  28    0.80    0.70 
  11  -8  31   64.69    1.40 
  12 -15  24  143.89    3.00 
  12 -14  38    5.20    1.20 
  12 -12  36   66.59    1.70 
  12 -11  26    2.10    1.10 
  12 -11  32    8.80    1.20 
   3 -13  -5    1.80    0.80 
   4 -19  20   12.30    0.90 
   4 -17   6  132.89    2.40 
   4 -14  -3   -0.20    0.80 
   5 -19  18    1.60    0.90 
   7 -12  -2   10.30    0.80 
   8 -19  21   -1.10    0.90 
   8 -16   6   10.70    1.20 
   9 -19  28    1.10    1.00 
   9 -19  31    6.80    1.00 
   9 -15   6   -0.20    1.00 
   9 -12   3  481.75    7.20 
  10 -18  22    9.30    1.40 
  10 -18  37   -0.70    0.80 
  10 -17  15    2.00    1.10 
  10 -12   7  206.18    3.10 
  11 -17  22   43.40    1.60 
  11 -17  37    9.90    1.00 
  11 -16  18   55.79    1.90 
  11 -15  44   13.60    1.20 
  11 -14  13    3.30    1.00 
  12 -15  27    7.10    1.20 
  12 -15  30   43.40    1.60 
  12 -14  23    6.60    1.20 
  12 -13  22    6.30    1.20 
  12 -13  37    8.60    1.10 
   3 -19  25    1.10    0.70 
   5 -14  -2   -0.60    0.80 
   6 -19  19    6.90    1.20 
   6 -14  -1    0.40    1.10 
   8 -19  36    0.70    0.70 
   8 -18  14  114.49    2.40 
   9 -18  42    0.30    0.90 
   9 -14   5   54.69    1.50 
   9 -13   4  153.88    2.70 
  10 -15  10    4.60    1.10 
  10 -15  49   12.70    0.90 
  10 -14   9   70.79    1.70 
  10 -13   8  173.88    3.00 
  11 -17  34    1.00    1.00 
  11 -10  42    3.60    0.90 
  11  -9  20    5.70    0.90 
  12 -14  26   22.60    1.40 
  12 -14  35    4.60    1.10 
  12 -12  27   -1.40    1.20 
  12 -12  30    5.30    1.30 
  12 -12  33    0.00    1.00 
   3 -19  28   -0.40    0.70 
   3 -15   0  130.09    2.30 
   4 -13  -4  158.78    2.40 
   5 -16   3   22.20    1.40 
   6 -19  40    1.10    0.80 
   6 -18  12   61.49    1.90 
   7 -19  38    5.90    0.90 
   8 -19  24    1.90    1.00 
   8 -17  10   -0.60    1.00 
   8 -11   1  594.24    8.30 
   9 -18  18   92.89    2.10 
   9  -9   6  528.15    6.90 
  10 -18  25    1.30    1.10 
  10 -18  28   -0.60    1.10 
  10 -18  34    1.70    1.00 
  10 -17  42    0.20    0.80 
  11 -17  28    1.50    1.30 
  11 -17  31   33.10    1.50 
  11 -16  39    0.70    1.00 
  11 -13  45   33.20    1.20 
  11 -12  14   -0.30    0.90 
  12 -13  31   30.20    1.40 
   2 -14  -2    1.10    0.80 
   3 -19  31    0.90    0.50 
   3 -17   8    1.70    1.00 
   4 -18  13   18.70    1.30 
   5 -19  21   12.30    1.20 
   5 -19  39    7.80    0.70 
   5 -13  -3   49.60    1.30 
   5 -11  -5   15.90    0.70 
   6 -16   4   70.89    1.80 
   6 -13  -2   41.40    1.20 
   6 -12  -3   69.49    1.30 
   7 -18  46   -1.50    0.80 
   8 -19  30    1.50    0.90 
   8 -19  33    8.70    0.90 
   8 -18  44    8.90    1.00 
   8 -17  49    0.90    0.80 
   8 -15   5  183.28    3.30 
   9 -17  14   19.10    1.50 
   9 -16  10   53.19    1.80 
  10 -16  14   14.10    1.30 
  10 -11   9    3.30    0.80 
  10  -8  15   73.99    1.20 
  10  -7  20  120.09    1.80 
  11 -16  21   28.70    1.70 
  11 -14  16   39.10    1.50 
  11 -13  15   36.50    1.40 
  11 -12  44    2.50    1.00 
  11 -11  16   11.80    1.00 
  11 -11  43    0.70    1.00 
  11  -9  23   21.70    1.10 
   2 -18  17   42.70    1.30 
   3 -16   4  129.79    2.50 
   4 -12  -5  119.39    1.80 
   5 -12  -4   29.00    1.00 
   6 -17   8  129.49    2.70 
   7 -19  35   15.80    0.90 
   8 -18  17   18.80    1.30 
   9 -18  21    2.70    1.20 
   9 -18  39    3.00    0.80 
   9 -14  53   -0.70    0.70 
  10 -13  50    5.40    0.90 
  10 -10  11    0.20    0.70 
  11 -16  24   26.40    1.50 
  11 -16  36   30.70    1.30 
  11 -14  43    5.50    1.10 
  11  -9  26   22.80    1.00 
  11  -9  35    2.40    0.90 
   1 -18  22    1.90    0.70 
   3 -18  15   14.40    1.10 
   4 -19  26    5.30    0.90 
   4 -15   1    5.60    1.10 
   5 -19  24    4.80    1.00 
   5 -19  36   -0.10    0.60 
   7 -19  26    3.40    1.00 
   7 -19  29   -0.60    0.80 
   7 -19  32    0.50    0.80 
   8 -14   4   52.19    1.50 
   8 -13   3   51.19    1.40 
   8 -12   2  119.99    2.00 
   9 -15   9   54.49    1.70 
   9 -15  51    2.40    0.80 
  10 -17  39    0.50    0.90 
  10 -15  13   67.49    1.90 
  10 -12  10    0.40    0.90 
  11 -16  27   49.00    1.70 
  11 -16  33   36.40    1.50 
  11 -15  20  201.18    4.00 
  11 -12  17   74.09    1.70 
  11  -9  29    4.10    1.00 
  11  -9  32   66.79    1.50 
   4 -19  29    0.70    0.70 
   4 -19  32    2.90    0.60 
   5 -18  14   31.00    1.40 
   6 -19  34    0.30    0.70 
   6 -18  15   -0.60    1.10 
   8 -18  41    7.30    0.90 
   8 -16   9   25.50    1.40 
   9 -18  24   97.49    2.30 
   9 -18  36    3.80    1.00 
   9 -17  44    9.60    0.90 
   9 -12   6   38.10    1.20 
   9 -12  54    1.50    0.70 
  10 -17  24    7.40    1.40 
  10 -15  46    6.20    1.00 
  10 -14  12    2.30    1.10 
  10 -14  48    1.20    0.80 
  10 -13  11   11.20    1.10 
  11 -16  30  116.79    2.50 
  11 -14  19   13.20    1.30 
  11 -13  18    5.80    1.10 
  11 -13  42    0.40    1.10 
   2 -15   2   46.90    1.40 
   3 -14  -1   16.40    1.10 
   4 -17   9    5.30    1.10 
   4 -16   5  219.78    3.60 
   5 -15   2   78.39    1.70 
   6 -19  31    1.60    0.80 
   6 -18  45    2.70    0.90 
   6 -15   3    0.70    1.10 
   7 -18  43   -0.30    0.90 
   7 -11   0    3.00    0.70 
   8 -18  20    6.60    1.20 
   8 -14  55    2.50    0.70 
   8 -10   3    9.80    0.90 
   9 -18  27   -1.70    1.10 
   9 -18  30    1.70    1.10 
   9 -18  33   17.70    1.20 
   9 -17  17   82.29    1.90 
   9 -16  13    2.60    1.20 
   9 -14   8   -0.60    0.90 
   9 -13   7  195.88    3.20 
   9 -10   7    9.70    0.90 
  10 -17  36    1.00    1.00 
  10 -12  49    4.70    0.90 
  10  -8  18   41.20    1.10 
  10  -7  26    3.00    0.80 
  11 -15  23    5.50    1.30 
  11 -14  40   -0.30    1.10 
  11 -12  41   12.90    1.10 
  11 -10  24   -1.10    1.00 
  11 -10  36   23.80    1.30 
   1 -18  25    5.90    0.70 
   2 -18  20    7.60    0.90 
   2 -16   6   80.89    1.70 
   4 -18  16    8.20    1.20 
   7 -14   3   43.60    1.30 
   8 -15  53    2.10    0.80 
  10 -17  27   10.10    1.20 
  10 -17  33   26.60    1.40 
  10 -16  20   63.09    2.00 
  10 -16  41    1.30    0.90 
  10 -15  16   14.80    1.50 
  10 -11  12    1.60    0.80 
  10 -11  48   22.40    1.10 
  10 -10  47    0.50    0.80 
  10  -7  29   23.90    1.00 
  10  -7  32    3.60    0.80 
  11 -15  26   -0.20    1.20 
  11 -15  35    3.30    1.00 
  11 -14  22   27.50    1.50 
  11 -12  20   20.10    1.30 
   1 -18  28   12.60    0.80 
   3 -18  18    8.40    1.00 
   5 -18  44    4.00    1.00 
   5 -17  10  194.78    3.40 
   5 -16   6   20.20    1.30 
   6 -17  11  113.39    2.40 
   6 -16   7   41.70    1.50 
   6 -14   2    1.40    1.00 
   7 -15  55    1.00    0.80 
   7 -13   2   39.80    1.20 
   7 -12   1  281.47    3.90 
   8 -18  23   71.99    1.90 
   8 -18  38    3.40    0.90 
   8 -15   8    4.20    1.10 
   9 -17  20    0.30    1.20 
   9 -17  41    0.20    0.80 
   9 -16  46    1.70    0.80 
   9 -11  53    7.90    0.90 
  10 -10  14  270.67    3.70 
  11 -15  29    0.30    1.10 
  11 -15  32    1.80    1.10 
  11 -13  21    2.00    1.00 
  11 -13  39   -0.10    1.20 
  11 -11  37    1.10    1.00 
  11 -10  27   60.99    1.50 
  11 -10  30   69.09    1.60 
  11 -10  33   91.39    1.80 
   1 -18  31    5.00    0.60 
   1 -16   8   16.50    1.00 
   3 -17  11   20.60    1.20 
   4 -14   0  291.37    4.20 
   5 -18  17   -1.40    1.10 
   5 -14   1  358.66    5.60 
   8 -18  26   13.40    1.30 
   8 -18  35   -0.10    0.90 
   8 -17  16   27.00    1.40 
   8 -11   4  486.95    7.00 
   9 -15  12    2.70    1.20 
   9 -13  52    5.70    0.80 
   9 -11   8   13.80    1.00 
  10 -16  23   45.70    1.90 
  10 -16  38    2.60    1.00 
  10 -14  15  173.38    3.30 
  10 -13  14    1.00    1.00 
  10 -13  47   32.70    1.20 
  10 -12  13  181.58    3.00 
  10  -8  21    2.80    0.80 
  11 -14  25   27.00    1.40 
  11 -12  23   18.00    1.20 
  11 -12  38   26.30    1.30 
  11 -11  25   -0.40    1.00 
   1 -17  15    4.30    0.90 
   1 -15   4   31.60    1.20 
   2 -18  23   14.50    1.10 
   2 -17  13    1.20    1.10 
   3 -15   3    0.60    1.00 
   3 -13  -2   22.90    1.00 
   4 -18  43    5.30    0.80 
   6 -18  42    3.20    0.90 
   7 -18  22    4.80    1.10 
   7 -18  40    1.50    0.80 
   8 -18  29    5.30    1.20 
   8 -14   7   41.00    1.40 
   8 -12  56    0.80    0.70 
   9 -17  23    7.00    1.30 
   9 -17  38    6.60    1.00 
   9 -16  16   45.60    1.60 
   9 -14  11   48.60    1.50 
  10 -15  19  143.79    3.10 
  10 -14  45   64.99    1.60 
  10  -8  39    3.40    0.90 
  11 -14  28   83.99    1.90 
  11 -14  31   73.19    1.80 
  11 -13  24    1.50    0.90 
  11 -13  36    6.80    1.10 
  11 -12  35   21.30    1.50 
  11 -11  31    0.40    1.20 
  11 -11  34    7.90    1.30 
   3 -18  21    5.40    1.00 
   3 -16   7    5.20    1.00 
   4 -18  19   24.10    1.30 
   7 -17  15   50.09    1.70 
   7 -15   7   16.90    1.20 
   8 -17  43    2.80    0.80 
   8 -16  48    2.50    0.80 
   8 -13   6    6.70    1.00 
   8 -12   5  120.19    2.00 
   9 -13  10   78.19    1.70 
  10 -16  26  175.88    3.60 
  10 -16  29   30.80    1.60 
  10 -16  32   16.30    1.30 
  10 -16  35    0.30    1.10 
  10 -12  46   -0.10    1.00 
  10 -11  15   70.29    1.50 
  11 -13  27   22.20    1.40 
  11 -12  32    8.50    1.40 
   2 -18  26    0.20    0.80 
   4 -17  12    8.00    1.10 
   4 -15   4    6.50    1.20 
   4 -13  -1    3.00    0.90 
   5 -18  20    2.60    1.00 
   5 -18  41    1.40    0.80 
   5 -17  49    3.20    0.90 
   5 -13   0  231.58    3.40 
   6 -16  52    1.60    0.90 
   7 -18  25    3.50    1.10 
   7 -18  37   15.80    1.00 
   7 -16  50   -0.40    0.90 
   7 -10   2   18.80    0.90 
   8 -17  19   20.40    1.40 
   9 -17  26    3.50    1.10 
   9 -17  29    3.30    1.30 
   9 -17  32    0.30    1.20 
   9 -17  35   10.80    1.20 
   9 -16  43    2.10    0.90 
  10 -15  22   35.80    1.70 
  10 -15  40    0.70    1.00 
  10 -14  18   51.19    1.60 
  10 -11  45   19.10    1.20 
  10 -10  17    0.30    0.80 
  10 -10  44  154.08    2.60 
  10  -9  19   64.69    1.30 
  10  -8  24   91.09    1.60 
  10  -8  36    1.20    0.80 
   2 -18  35    4.00    0.60 
   4 -18  40    6.70    0.70 
   4 -16   8  260.97    4.60 
   5 -17  13    7.00    1.20 
   5 -15   5    3.80    1.10 
   5 -12  -1  288.87    3.90 
   5 -11  -2   29.40    0.90 
   6 -18  39    3.70    0.80 
   6 -17  47    2.50    0.90 
   7 -18  28   12.00    1.20 
   7 -18  34    0.40    0.90 
   7 -17  45   -0.60    0.80 
   7 -14   6   53.99    1.50 
   7 -12  58   -0.30    0.60 
   8 -16  15   26.70    1.50 
   8 -15  11    0.90    1.10 
   8 -13  54    5.20    0.80 
   9 -15  15    2.30    1.10 
   9 -12  51   23.80    1.10 
  10 -13  17   57.79    1.60 
  10 -13  44    2.70    1.10 
  10 -12  16    1.70    0.90 
  10  -8  27   11.20    1.00 
   2 -18  29   10.20    0.90 
   2 -18  32    0.40    0.70 
   2 -16   9   36.80    1.40 
   3 -18  24    4.20    1.00 
   3 -17  14   16.20    1.20 
   4 -18  22    6.20    1.20 
   4 -17  48    3.20    0.90 
   4 -12  -2  119.49    1.80 
   5 -16   9  110.09    2.60 
   6 -18  24    4.80    1.10 
   6 -18  36   -0.20    0.90 
   7 -17  18   -3.10    1.00 
   8 -17  22    5.50    1.40 
   8 -17  40    3.50    0.90 
   8 -14  52    3.10    0.80 
   8 -11  55    9.40    0.80 
   8 -10   6  200.88    2.70 
   9 -16  40   36.50    1.50 
   9  -9  12   40.30    1.00 
  10 -15  25   -0.90    1.30 
  10 -15  37   30.10    1.40 
  10  -9  40    2.80    1.00 
  10  -8  30    0.80    0.80 
  10  -8  33   51.89    1.30 
   1 -17  18    1.60    1.00 
   2 -15   5  123.89    2.20 
   5 -18  38    2.50    0.80 
   6 -18  27    0.40    1.00 
   6 -18  33   13.00    1.00 
   7 -13   5   10.60    1.00 
   7 -12   4   27.50    1.00 
   7 -11   3    3.40    0.70 
   8 -16  45    2.70    0.90 
   8 -14  10   12.00    1.10 
   9 -16  22    2.80    1.30 
   9 -14  14   45.50    1.40 
   9 -14  47   10.40    1.10 
   9 -13  49   12.80    1.10 
   9 -11  11   -1.20    0.70 
   9 -11  50    2.10    0.90 
  10 -15  28   20.30    1.50 
  10 -15  31   20.00    1.40 
  10 -15  34   37.00    1.50 
  10 -14  21   60.69    1.60 
  10 -12  43   57.99    1.70 
  10 -11  18   51.19    1.30 
  10  -9  22   43.10    1.20 
   0 -17  23    0.50    0.80 
   0 -16  13    0.20    0.90 
   1 -16  11   29.00    1.20 
   2 -17  16   37.10    1.30 
   4 -18  25   23.20    1.20 
   4 -18  37    2.70    0.70 
   4 -17  15    5.70    1.30 
   5 -18  35   -0.60    0.80 
   6 -18  30    0.30    0.90 
   6 -17  17    7.90    1.10 
   7 -17  42    3.90    0.90 
   7 -16  14    8.40    1.20 
   7 -15  10    7.60    1.20 
   7 -13  56    0.90    0.70 
   8 -17  25   20.60    1.50 
   8 -17  37   25.20    1.30 
   8 -11   7  563.44    8.20 
   9 -16  25   10.60    1.40 
   9 -16  37   13.00    1.20 
   9 -15  18   82.19    2.00 
   9 -13  13   50.09    1.50 
   9 -12  12    4.30    1.00 
   9 -10  49    1.90    0.90 
   9  -9  48    9.00    0.90 
   9  -6  27    1.00    0.60 
  10 -14  24  158.88    3.10 
  10 -13  20    5.60    1.00 
  10 -13  41   34.70    1.60 
  10 -11  42    5.70    1.00 
  10 -10  41    0.40    1.00 
  10  -9  37   41.80    1.40 
   4 -18  34    1.90    0.80 
   4 -14   3   16.90    1.10 
   5 -18  29    7.70    1.00 
   5 -18  32    5.70    0.90 
   5 -17  16   64.59    1.70 
   5 -17  46   25.60    1.10 
   5 -14   4  115.69    2.20 
   6 -17  44   12.40    0.90 
   7 -17  21    8.80    1.30 
   7 -14  54   -0.40    0.70 
   8 -17  28    3.60    1.30 
   8 -17  31   10.30    1.30 
   8 -17  34   -0.40    1.10 
   8 -16  18    3.10    1.10 
   8 -15  14   58.69    1.70 
   8 -13   9   14.50    1.00 
   8 -12   8  144.69    2.40 
   8 -10  54   -0.10    0.80 
   9 -16  28    2.70    1.30 
   9 -16  34   19.60    1.40 
   9 -15  42   10.20    1.20 
   9 -10  13   18.90    0.90 
   9  -6  30   33.60    1.00 
  10 -14  36   -0.80    1.00 
  10  -9  25    7.20    0.90 
   2 -13   0    6.50    0.80 
   3 -16  10    2.60    1.10 
   3 -15   6  124.99    2.30 
   5 -16  51    0.80    0.90 
   6 -16  49    5.60    1.10 
   6 -14  56    6.90    0.90 
   6 -13  58    4.30    0.70 
   7 -17  39   14.00    1.20 
   7 -16  47   -1.20    0.80 
   8 -16  42    0.90    1.00 
   8 -15  47    1.90    0.90 
   8 -12  53    0.10    0.90 
   9 -16  31    1.00    1.30 
   9 -15  21   43.20    1.70 
   9 -14  17  119.39    2.50 
   9  -8  17    7.00    0.70 
  10 -14  27   21.60    1.40 
  10 -14  30    1.20    1.20 
  10 -14  33   35.70    1.50 
  10 -13  23   10.80    1.20 
  10 -12  22    3.00    1.00 
  10 -12  40   11.00    1.20 
  10 -11  21   25.20    1.00 
  10 -10  38  221.88    3.60 
  10  -9  28   44.90    1.20 
  10  -9  31   25.40    1.10 
  10  -9  34   20.00    1.20 
   0 -17  26    0.10    0.80 
   1 -17  21    6.20    1.00 
   1 -15   7   72.29    1.60 
   1 -12  -2  108.89    1.60 
   3 -17  17   35.40    1.40 
   4 -17  45    1.60    0.90 
   4 -16  11    3.20    1.30 
   5 -16  12   36.30    1.50 
   6 -17  20   19.40    1.30 
   6 -12   3   71.69    1.30 
   7 -17  24    5.30    1.30 
   7 -14   9   34.50    1.40 
   7 -11  57   -0.10    0.70 
   8 -16  21    2.00    1.30 
   9 -12  48   11.00    1.00 
   9  -9  15    1.30    0.70 
   9  -8  44   14.70    1.00 
  10 -13  26   73.69    1.80 
  10 -11  39   83.59    1.90 
  -1 -16  18    2.90    0.90 
   0 -17  29   -0.80    0.80 
   0 -17  32   12.70    0.80 
   0 -17  35   -0.60    0.50 
   2 -17  19   67.39    1.70 
   2 -17  43    1.20    0.70 
   4 -17  18    9.00    1.40 
   4 -15   7   89.49    1.80 
   5 -15   8   38.30    1.50 
   5 -13   3   48.00    1.20 
   6 -17  41   24.10    1.10 
   7 -17  27   12.40    1.40 
   7 -17  36   -1.00    1.00 
   7 -16  17   12.00    1.20 
   8 -14  13   56.69    1.60 
   8 -13  51   18.50    1.10 
   8 -10   9  146.49    2.20 
   9 -15  24    1.80    1.30 
   9 -15  39   13.20    1.20 
   9 -13  16   11.00    1.00 
   9 -13  46   19.50    1.30 
   9 -12  15  174.58    2.90 
   9  -7  22   92.19    1.40 
  10 -13  29   39.60    1.40 
  10 -13  32    5.10    1.10 
  10 -12  25    7.10    1.10 
  10 -10  26  140.89    2.60 
  10 -10  29    0.90    1.20 
  10 -10  35    0.60    1.10 
   0 -15   9    0.10    0.80 
   2 -16  12    0.30    1.00 
   3 -17  44    3.70    0.80 
   3 -13   1  590.84    8.40 
   4 -13   2    7.60    1.10 
   5 -17  43   32.70    1.10 
   6 -17  23    0.00    1.10 
   7 -17  30    6.50    1.30 
   7 -17  33    0.60    1.20 
   7 -16  44   -0.20    0.80 
   7 -15  13   30.10    1.30 
   7 -15  49    0.80    0.80 
   7 -13   8   45.00    1.30 
   8 -16  24   35.30    1.70 
   8 -16  39    1.20    1.10 
   8 -15  17   60.79    1.70 
   9 -15  36    3.90    1.20 
   9 -14  20    0.00    1.20 
   9 -11  47    5.60    1.00 
   9  -9  45   -0.30    1.00 
  10 -12  28   40.40    1.40 
  10 -12  34   68.89    1.80 
  10 -11  36   25.30    1.40 
  -2 -16  26    0.90    0.70 
   0 -16  16   30.50    1.30 
   0 -14   5   -1.80    0.80 
   1 -17  24    4.70    0.90 
   1 -16  14   11.10    1.00 
   2 -14   4   93.49    1.80 
   6 -17  38    4.10    1.00 
   6 -16  16   18.10    1.20 
   6 -14   8   29.30    1.20 
   7 -12   7   34.10    1.20 
   7 -11   6   63.79    1.30 
   8 -16  36   10.30    1.30 
   8 -15  44    2.70    0.90 
   8 -13  12   98.39    1.80 
   8 -12  11    5.10    0.90 
   8 -11  10  251.87    3.50 
   8 -11  52    1.00    0.90 
   9 -15  27   25.80    1.40 
   9 -15  33    9.90    1.30 
   9 -14  41   27.60    1.30 
   9 -10  46   19.20    1.10 
   9  -8  20   14.50    0.90 
   9  -7  25  135.09    1.90 
   9  -7  37   18.60    1.00 
  10 -11  30   67.79    1.80 
  10 -11  33   96.29    2.20 
   2 -17  22    2.90    1.10 
   2 -15   8    1.50    1.10 
   2 -12  -1   10.70    0.80 
   3 -16  13   -1.70    1.10 
   4 -17  42    7.00    0.90 
   5 -17  22   10.20    1.10 
   5 -16  48    1.40    0.90 
   6 -17  26    0.40    1.20 
   6 -16  46    1.90    0.80 
   6 -15  12   71.89    1.70 
   6 -15  51    3.90    0.80 
   6 -11  59    6.60    0.70 
   7 -16  20   22.80    1.50 
   7 -12  55    2.90    0.70 
   7 -10  56    1.60    0.80 
   8 -16  30    2.50    1.30 
   8 -16  33    0.80    1.30 
   8 -15  20   73.69    2.00 
   8  -9  11  343.17    4.30 
   9 -14  23   45.00    1.70 
   9 -13  19    8.90    1.10 
   9 -13  43   36.30    1.50 
   9 -12  45    1.20    1.20 
   9 -11  17   38.30    1.20 
   9  -8  41  118.69    2.10 
  -2 -16  29    6.70    0.70 
  -2 -16  32    0.20    0.60 
   1 -17  27    6.00    0.90 
   1 -17  36    1.20    0.60 
   2 -17  40    0.60    0.60 
   3 -17  41    0.90    0.70 
   3 -14   5    3.50    1.00 
   4 -16  14    8.30    1.40 
   5 -11  61    3.90    0.60 
   6 -17  29   56.49    1.80 
   6 -17  32   -0.20    1.10 
   6 -17  35   -0.80    0.90 
   7 -16  41   -2.20    0.90 
   7 -14  12   74.19    1.70 
   7 -13  53    3.20    0.90 
   8 -14  16   50.99    1.60 
   9 -14  38    5.60    1.10 
   9 -12  18    9.50    1.00 
   9  -7  28   97.19    1.50 
   9  -7  31    8.00    0.80 
   9  -7  34   29.00    1.10 
  -1 -16  21    4.40    0.90 
   1 -17  30    9.50    0.90 
   1 -17  33    0.90    0.80 
   1 -13   2  104.39    1.80 
   2 -17  25    3.00    1.20 
   3 -17  23    1.00    1.10 
   3 -16  49    2.60    1.00 
   3 -15   9  239.98    4.10 
   3 -15  54   -0.80    0.80 
   4 -17  39   21.20    1.10 
   4 -14   6    6.00    1.10 
   4 -11   0    4.40    0.60 
   5 -17  25   23.90    1.30 
   6 -13   7    3.40    0.90 
   6 -12  57    1.40    0.80 
   7 -16  23    6.90    1.40 
   7 -15  16   76.99    1.70 
   7 -15  46    0.90    0.90 
   8 -15  41   -1.00    1.00 
   8 -13  48   -1.50    1.10 
   8 -12  50    0.80    1.00 
   8 -10  51    1.20    0.90 
   8  -8  49   -0.70    0.80 
   9 -14  26   10.20    1.30 
   9 -14  35   22.90    1.40 
   9 -13  22   30.70    1.40 
   9 -11  44   27.90    1.30 
   9  -9  42  207.48    3.50 
   9  -8  23   38.80    1.10 
   1 -16  47    0.20    0.60 
   1 -15  10    1.60    1.10 
   2 -16  15   13.00    1.20 
   2 -16  48    0.90    0.80 
   3 -17  38    4.60    0.80 
   4 -15  10    8.60    1.30 
   4 -13  59    1.30    0.80 
   5 -17  28   75.39    1.80 
   5 -17  31   50.89    1.60 
   5 -17  34   17.20    1.20 
   6 -16  19    3.40    1.10 
   6 -16  43    1.30    0.90 
   6 -13  55    0.70    0.70 
   7 -16  38    2.20    1.20 
   7  -9  55    4.30    0.90 
   8 -15  23    6.40    1.30 
   8 -13  15   11.10    1.10 
   8 -10  12   46.10    1.20 
   8  -9  50   13.60    1.10 
   9 -14  29    0.00    1.10 
   9 -14  32   -1.70    1.10 
   9 -12  42   14.50    1.30 
   9 -10  19   60.69    1.30 
   9 -10  43   57.19    1.50 
   9  -8  38  219.78    3.30 
   0 -16  19    0.20    1.00 
   1 -16  17   16.60    1.10 
   2 -17  28    4.20    1.10 
   4 -17  27    1.70    1.10 
   4 -17  36   44.60    1.30 
   4 -16  47   21.00    1.00 
   4 -15  52   -0.50    1.00 
   5 -16  18   34.80    1.40 
   5 -16  45   11.60    0.90 
   5 -13  57    0.30    0.80 
   5 -12  59   -0.50    0.60 
   6 -15  48    7.10    1.10 
   6 -11   5   16.40    0.80 
   7 -16  26    2.30    1.10 
   7 -16  29    3.50    1.40 
   7 -16  35   -0.40    1.20 
   7 -13  11   53.89    1.40 
   8 -15  26   15.60    1.40 
   8 -15  38   51.79    1.70 
   8 -14  19    7.30    1.30 
   8 -12  14  182.18    2.90 
   8 -11  13   69.79    1.40 
   9 -13  25   53.09    1.60 
   9 -12  21    9.80    1.10 
   9 -11  20    4.90    0.90 
   9  -8  26    3.30    0.90 
  -1 -16  24    4.70    0.90 
  -1 -16  39   10.00    0.60 
   0 -15  12   88.19    1.80 
   1 -14   6   69.29    1.40 
   2 -15  53    0.90    0.80 
   2 -13   3   34.20    1.30 
   3 -17  32   27.60    1.20 
   3 -16  16    7.80    1.10 
   4 -17  33   -0.10    0.90 
   5 -15  50    4.60    0.90 
   6 -16  22    4.10    1.30 
   6 -15  15   15.00    1.20 
   6 -14  11   50.99    1.40 
   6 -10  58    4.60    0.80 
   7 -16  32    4.10    1.30 
   7 -15  19   29.60    1.50 
   7 -14  15   64.59    1.60 
   7 -14  48    3.80    0.90 
   7 -12  10   32.40    1.20 
   7 -11  54   22.80    1.10 
   7 -10   8   74.09    1.20 
   8 -15  29    0.10    1.30 
   8 -15  32    0.40    1.30 
   8 -14  43    2.30    1.00 
   8 -11  49   -1.30    1.00 
   9 -13  28  103.69    2.20 
   9 -13  37    3.00    1.10 
   9 -11  41   49.40    1.60 
   9  -9  39   -1.40    1.00 
   9  -8  29  169.98    2.70 
   9  -8  35   39.40    1.20 
  -1 -15  14   10.70    0.90 
   3 -16  46    3.70    0.80 
   3 -14  56    0.20    0.90 
   4 -13   5    0.30    0.90 
   6 -16  40    1.30    1.10 
   7 -15  43   15.60    1.20 
   7 -12  52    1.70    1.00 
   7 -11   9  464.55    6.50 
   8 -14  22    4.70    1.20 
   8 -13  18    0.30    1.00 
   8 -12  47    3.20    1.30 
   8  -9  14  107.19    1.60 
   9 -13  34   11.40    1.10 
   9 -12  24   -1.20    1.00 
   9 -12  39   21.90    1.30 
   9 -11  23   24.30    1.10 
   9 -10  22   40.60    1.10 
   9 -10  40    3.10    1.20 
   9  -9  24    7.30    0.90 
   9  -8  32    6.50    1.00 
  -1 -16  27    7.90    0.90 
  -1 -16  36    1.30    0.70 
   0 -16  22    0.60    1.00 
   2 -16  18   14.10    1.20 
   2 -16  45    1.90    0.80 
   2 -14   7  157.78    2.80 
   4 -16  44    5.70    1.00 
   5 -16  21    4.00    1.10 
   5 -16  42    6.50    1.00 
   6 -16  25    3.70    1.30 
   6 -16  37    1.00    1.20 
   8 -14  40    6.50    1.20 
   8 -10  48   37.20    1.30 
   9 -12  27   14.80    1.20 
   9  -9  27    0.20    1.00 
   9  -9  36   29.70    1.30 
  -3 -15  24    2.90    0.70 
  -1 -16  30    9.80    0.80 
  -1 -16  33    1.30    0.70 
   0 -14   8    1.40    0.90 
   1 -16  20  100.79    2.30 
   1 -12   1    2.90    0.80 
   3 -16  19   -0.20    1.10 
   3 -15  12   71.89    1.80 
   3 -15  51    3.20    0.90 
   4 -15  13  291.27    5.00 
   4 -14   9   13.40    1.30 
   4 -14  54    4.80    1.00 
   5 -11   4  141.99    2.00 
   5 -10  60    0.30    0.70 
   6 -16  28   17.30    1.50 
   6 -16  31    8.00    1.40 
   6 -16  34   20.50    1.50 
   6 -15  18    4.30    1.10 
   6 -15  45    5.90    1.00 
   6 -14  50    1.50    0.80 
   6 -13  10   64.39    1.50 
   7 -15  40    1.90    1.20 
   7 -10  53   -1.60    0.90 
   8 -14  25   26.80    1.50 
   8 -12  17   21.60    1.10 
   8 -10  15   71.09    1.30 
   8  -9  47   18.80    1.20 
   8  -8  46   37.60    1.30 
   9 -12  30   53.19    1.60 
   9 -12  33   85.89    1.90 
   9 -11  26   20.70    1.10 
   9 -10  37   45.70    1.50 
   9  -9  30   18.30    1.10 
   9  -9  33    1.80    0.90 
   3 -14   8   21.20    1.20 
   4 -12   4    6.20    0.90 
   4 -10  62    0.20    0.70 
   5 -16  39   -1.30    1.00 
   5 -14  52    1.40    0.80 
   6 -14  14   64.69    1.70 
   6 -11  56   16.20    0.90 
   6  -9  57    1.10    0.80 
   7 -15  25    0.00    1.20 
   7 -15  37   -2.00    1.20 
   7 -14  18   41.20    1.50 
   7 -14  45   38.30    1.40 
   8 -14  28   53.19    1.90 
   8 -14  37    6.20    1.20 
   8 -13  21   79.69    1.80 
   8 -13  42   11.30    1.10 
   8 -11  16    1.80    0.80 
   9 -11  35    0.10    1.00 
   9 -10  31   24.80    1.40 
   9 -10  34   21.50    1.40 
  -3 -15  27   -1.30    0.70 
  -3 -15  36    3.80    0.60 
  -1 -14  10    2.40    0.90 
   0 -16  25    0.50    1.00 
   1 -16  41    0.50    0.70 
   1 -15  13   11.60    1.00 
   2 -16  21   30.30    1.60 
   2 -14  55    3.10    1.00 
   2 -12   2   20.00    0.90 
   3 -11  62    0.90    0.80 
   4 -16  41   79.59    1.70 
   4 -15  49   10.30    0.90 
   5 -15  47    9.80    1.00 
   6 -12   9   88.79    1.60 
   6 -12  54    0.80    0.90 
   7 -15  28    2.80    1.40 
   7 -15  34   68.99    2.00 
   7 -12  13  118.39    2.20 
   8 -14  31    1.40    1.20 
   8 -14  34    2.50    1.10 
   8 -12  44   25.80    1.30 
   8 -11  46    9.90    1.10 
   8  -7  42   24.10    1.10 
  -3 -15  30    1.80    0.70 
  -2 -15  43    1.00    0.50 
  -1 -15  17   15.90    1.20 
   0 -16  28    2.80    0.90 
   0 -16  37   -0.80    0.60 
   0 -15  15   -0.30    0.90 
   1 -16  23   -0.40    1.10 
   2 -16  42   -0.40    0.70 
   2 -15  50   -1.20    0.90 
   3 -12   3  184.08    2.70 
   3 -12  60   -1.50    0.90 
   4 -16  23    0.60    1.00 
   5 -16  27   10.10    1.30 
   5 -16  30   23.90    1.50 
   5 -16  33  124.59    2.70 
   5 -16  36    2.00    1.20 
   5 -15  17    9.80    1.10 
   5 -13   9    9.60    1.00 
   5 -11  58    1.60    0.80 
   6 -15  21   -1.10    1.10 
   6 -15  42    0.90    1.10 
   6 -11   8    3.60    0.80 
   6 -10   7  287.37    3.60 
   6  -8  56    7.30    1.00 
   7 -15  31   25.60    1.40 
   7 -11  12  378.66    5.60 
   7 -11  51   -0.60    1.00 
   7 -10  11    9.00    0.90 
   7  -9  52    9.20    1.10 
   8 -13  24    1.40    1.10 
   8 -13  39   -2.20    1.00 
   8 -12  20   16.50    1.10 
   8  -6  35   11.60    0.80 
   0 -16  31   -1.20    1.00 
   0 -16  34    0.70    0.90 
   0 -15  48    1.10    0.70 
   1 -15  49    1.00    0.80 
   1 -14   9   28.30    1.30 
   1 -13   5   77.29    1.50 
   2 -15  14   11.10    1.20 
   3 -16  40    0.60    0.90 
   4 -16  26    4.40    1.10 
   4 -16  38   -0.80    1.00 
   4 -12  58   -0.10    0.70 
   4 -11   3   19.70    0.80 
   4 -11  60    8.10    0.80 
   5 -12  56    0.20    0.80 
   6 -14  47   -1.30    0.90 
   7 -14  21   36.90    1.40 
   7 -14  42   -0.80    1.10 
   7 -13  17   18.20    1.20 
   7 -12  49   19.10    1.20 
   7  -8  51    4.70    0.90 
   8 -11  19   47.60    1.40 
   8 -10  45   22.10    1.30 
   8  -8  43   -0.10    0.90 
   8  -6  29    0.60    0.70 
   8  -6  32   61.59    1.10 
  -2 -15  22    4.30    0.90 
   1 -16  26   54.59    1.70 
   1 -16  38    0.00    0.70 
   1 -14  54    0.00    0.90 
   1 -11   0   37.60    1.00 
   2 -16  24   34.40    1.50 
   2 -16  39   13.20    1.00 
   3 -15  15    2.60    1.20 
   3 -15  48    2.80    0.80 
   3 -14  53    0.30    1.00 
   4 -16  29  116.39    2.50 
   4 -16  35   15.20    1.30 
   5 -15  44    0.40    1.00 
   5  -9  59    9.20    0.90 
   6 -15  24   -2.90    1.10 
   6 -15  39   23.70    1.50 
   6 -14  17   37.00    1.40 
   6 -13  13  121.69    2.30 
   8 -13  27   34.50    1.40 
   8 -13  30    7.60    1.30 
   8 -13  33    1.50    1.10 
   8 -13  36   13.30    1.30 
   8 -11  43    1.70    1.20 
   8  -9  44   14.80    1.10 
  -2 -15  40    1.40    0.60 
   0 -14  53   -0.90    0.90 
   1 -16  29    3.40    1.10 
   1 -15  16    0.70    1.10 
   2 -16  36    2.60    1.10 
   2 -14  10   39.30    1.40 
   2 -13   6  182.38    2.70 
   3 -16  28    1.50    1.20 
   3 -16  37    7.60    1.10 
   3 -13   7  539.95    8.10 
   3 -11   2   63.49    1.10 
   4 -16  32    8.90    1.30 
   4 -15  46   20.00    1.10 
   4 -14  51    5.50    0.90 
   5 -12   8   55.49    1.20 
   6 -15  27   40.50    1.70 
   6 -15  36    1.70    1.30 
   6 -13  49    2.10    1.10 
   6 -10  55    6.90    1.00 
   7 -14  24   47.20    1.60 
   7 -14  39   19.00    1.40 
   7 -13  44    1.40    1.20 
   8 -12  23   40.50    1.30 
   8  -9  20   13.50    0.80 
   8  -7  24   64.29    1.00 
   8  -7  39   90.89    1.60 
  -1 -15  20   93.29    1.90 
   0 -14  11   -1.60    1.00 
   0 -12   3    1.10    0.80 
   2 -16  33   17.40    1.10 
   2 -15  47   -0.10    0.70 
   2 -13  57   -1.10    0.80 
   3 -16  31    6.50    1.10 
   3 -16  34    5.80    1.10 
   6 -15  30   40.80    1.80 
   6 -15  33    1.80    1.40 
   6 -14  44    7.40    1.20 
   7 -14  27   40.50    1.80 
   7 -14  36   33.20    1.60 
   7 -13  20   25.00    1.30 
   7 -12  16   65.09    1.40 
   7 -10  50   15.90    1.10 
   7  -9  13  148.69    2.10 
   8 -12  26   18.50    1.20 
   8 -11  22    6.20    1.00 
   8 -10  42    9.60    1.30 
   8  -8  22    1.20    0.70 
  -2 -15  25    2.60    0.90 
   0 -15  18  125.49    2.40 
   0 -15  45   -0.60    0.70 
   1 -15  46    1.40    0.90 
   2 -15  17    3.30    1.40 
   3  -9  63   16.50    0.80 
   4 -15  19   23.40    1.40 
   4  -9  61    1.40    0.70 
   5 -15  23    1.20    1.20 
   5 -15  41    2.90    1.20 
   5 -14  16   24.60    1.30 
   5 -13  12   36.70    1.30 
   5 -11   7  250.47    3.20 
   6 -14  20   14.00    1.20 
   6 -12  12   12.50    0.90 
   6 -11  53    5.00    1.00 
   7 -14  30   25.90    1.50 
   7 -14  33   17.70    1.40 
   7 -11  15    9.70    0.90 
   7 -11  48   54.09    1.70 
   7 -10  14  337.27    4.60 
   8 -12  29   72.59    1.60 
   8 -12  35    0.50    1.10 
   8 -11  40  136.39    2.60 
   8  -9  41  118.99    2.40 
   8  -8  40    2.30    1.00 
   8  -7  27  166.08    2.30 
   8  -7  36   37.50    1.10 
  -2 -15  28    2.80    1.00 
  -2 -15  37    6.50    0.90 
  -2 -14  15   11.80    0.90 
  -1 -14  13   13.20    1.10 
   0 -13   7   -0.60    0.90 
   2 -14  52    3.80    0.90 
   2 -12  59   -1.00    0.80 
   2 -10  63    8.80    0.80 
   3 -15  45   15.70    1.10 
   3 -13  55    0.30    0.90 
   4 -15  43   28.70    1.40 
   5 -15  38   28.20    1.50 
   5 -13  51    0.70    0.90 
   5 -10  57    1.60    0.80 
   5  -8  58    1.60    0.80 
   6 -13  16  151.98    2.70 
   6 -11  11    1.90    0.80 
   6  -9  54    0.40    1.00 
   7  -9  49   77.09    1.70 
   8 -12  32  159.18    2.80 
   8 -11  25  144.49    2.50 
   8  -8  25   -0.70    0.80 
   8  -7  30    1.70    0.70 
   8  -7  33   56.59    1.30 
  -2 -15  31    7.10    0.90 
  -2 -15  34    4.10    0.80 
  -2 -14  48    2.40    0.70 
  -1 -15  23    0.10    1.00 
   1 -15  19    0.90    1.10 
   1 -14  12    0.20    1.10 
   1 -13  56    0.30    1.00 
   1 -12   4    2.30    0.80 
   2 -11  61   -0.10    0.90 
   4 -15  22  101.19    2.20 
   4 -14  15    1.00    1.10 
   4 -13  53   13.90    0.90 
   5 -15  26   13.40    1.30 
   5 -14  46   10.80    1.10 
   6 -14  23   20.80    1.40 
   6 -14  41    1.10    1.20 
   6 -13  46   -0.60    1.10 
   6 -10  10   22.10    0.90 
   7 -13  23   19.70    1.20 
   7 -12  19  248.98    3.80 
   7  -8  48  166.48    2.90 
   7  -7  47    1.30    0.90 
   8 -11  28    2.00    1.00 
   8 -10  24   91.59    1.70 
   8  -9  38  222.68    3.60 
   8  -8  37   -1.60    0.90 
  -3 -14  44    3.00    0.60 
   0 -15  21   -0.40    1.10 
   1 -14  51   -0.40    0.80 
   2 -15  44    0.60    0.80 
   2 -12   5   60.49    1.30 
   3 -14  50    5.80    0.90 
   3 -12   6   37.90    1.20 
   3 -10  61   -1.00    0.70 
   4 -15  40    1.90    1.20 
   4 -14  48   28.00    1.20 
   4 -10  59    0.40    0.80 
   5 -15  29   20.20    1.60 
   5 -15  32    2.20    1.40 
   5 -15  35    2.80    1.10 
   5 -11  55    2.40    1.00 
   7 -13  26   23.00    1.40 
   7 -13  38   91.59    2.20 
   7 -10  47    5.10    1.10 
   8 -11  31   65.99    1.60 
   8 -10  27   11.50    0.90 
   8 -10  36    1.30    1.20 
   8  -8  28    5.90    0.90 
   8  -8  31    0.30    0.90 
   8  -8  34  226.98    3.30
[truncated: 5,099,986 more chars]
